# Supplementary material for: High-resolution line-scan Brillouin microscopy for live imaging of mechanical properties during embryo development
Source: Nat Methods. 2023 Mar 30;20(5):755–60. doi: 10.1038/s41592-023-01822-1 (PMC10172129; doi:10.1038/s41592-023-01822-1)
Supplement: Supplementary file 10 — Source Data Fig. 1. [file 41592_2023_1822_MOESM10_ESM.zip]

Archive with 4 entries (3 files):
- Fig1/
- __MACOSX/._Fig1
- Fig1/Fig1f.xlsx
- Fig1/Fig1e.xlsx
