# Supplementary material for: High-resolution line-scan Brillouin microscopy for live imaging of mechanical properties during embryo development
Source: Nat Methods. 2023 Mar 30;20(5):755–60. doi: 10.1038/s41592-023-01822-1 (PMC10172129; doi:10.1038/s41592-023-01822-1)
Supplement: Supplementary file 10 — Source Data Fig. 1. [file 41592_2023_1822_MOESM10_ESM.zip › Fig1/Fig1f.xlsx]

## Sheet: O-LSBM
Brillouin shift water (GHz)
3.46355
3.46707
3.49919
3.4652
3.47055
3.47839
3.47913
3.48143
3.44097
3.45224
3.5041
3.47814
3.50614
3.49225
3.51732
3.46576
3.495
3.49346
3.51429
3.45937
3.48541
3.50338
3.47978
3.47541
3.48383
3.50669
3.48703
3.51068
3.47103
3.49012
3.52703
3.4455
3.45346
3.48211
3.48941
3.4324
3.49946
3.5144
3.47822
3.46491
3.4443
3.46447
3.47379
3.51433
3.48893
3.49088
3.48343
3.49606
3.47721
3.5096
3.46234
3.4957
3.45581
3.47269
3.46215
3.49014
3.53291
3.46572
3.48438
3.45119
3.49849
3.49946
3.50174
3.47985
3.4674
3.5072
3.50568
3.48523
3.50691
3.46552
3.48145
3.45962
3.50288
3.45029
3.44803
3.51108
3.43168
3.48927
3.45347
3.51263
3.46603
3.45552
3.49865
3.46806
3.49149
3.46693
3.54175
3.45778
3.48957
3.49015
3.45082
3.52192
3.4315
3.48634
3.46703
3.46154
3.51209
3.45772
3.49079
3.47556
3.4643
3.51813
3.49047
3.46363
3.46816
3.4633
3.48326
3.52017
3.49626
3.4561
3.51396
3.49065
3.51403
3.46833
3.48259
3.47092
3.48706
3.48443
3.47515
3.47952
3.45785
3.55331
3.45002
3.46752
3.47625
3.47076
3.50472
3.43827
3.47433
3.48316
3.48129
3.47875
3.44367
3.45832
3.49934
3.45501
3.49973
3.48258
3.47143
3.48244
3.41922
3.50755
3.49228
3.47141
3.43616
3.45288
3.47729
3.44234
3.45923
3.53844
3.44079
3.48413
3.5071
3.48394
3.49137
3.47804
3.44853
3.47768
3.44157
3.45873
3.43711
3.46649
3.49977
3.4682
3.49444
3.49432
3.45257
3.49501
3.47496
3.44902
3.50612
3.49173
3.42985
3.4934
3.45653
3.4576
3.51082
3.48301
3.47665
3.47872
3.45659
3.49167
3.47605
3.49922
3.4516
3.45856
3.47816
3.50507
3.46864
3.46014
3.44745
3.49116
3.48347
3.50771
3.46982
3.45146
3.47107
3.46267
3.48138
3.47242
3.48105
3.49334
3.47648
3.47385
3.47784
3.4732
3.50248
3.46017
3.46297
3.50262
3.46727
3.48244
3.5369
3.46786
3.49193
3.45165
3.51522
3.47354
3.46272
3.51457
3.47745
3.49227
3.49389
3.49287
3.44571
3.49465
3.51189
3.47181
3.54739
3.49061
3.46538
3.49037
3.47299
3.46103
3.45166
3.45951
3.50748
3.45399
3.48888
3.45105
3.4447
3.52273
3.51232
3.47382
3.46246
3.47701
3.52049
3.45952
3.4693
3.47213
3.4877
3.49055
3.48103
3.45727
3.5067
3.47566
3.42616
3.49055
3.47954
3.47255
3.47327
3.48576
3.48349
3.48434
3.42808
3.50748
3.46219
3.52367
3.46986
3.43499
3.47024
3.49051
3.43765
3.50235
3.44856
3.47679
3.47475
3.48611
3.44978
3.48312
3.48147
3.46064
3.48188
3.52535
3.46852
3.46757
3.50196
3.44771
3.46709
3.44887
3.53084
3.49055
3.45936
3.49286
3.49576
3.50047
3.47518
3.46914
3.46609
3.49451
3.45757
3.47179
3.49909
3.47096
3.48754
3.50748
3.47888
3.49278
3.43252
3.51207
3.46875
3.46389
3.43518
3.46726
3.51334
3.45365
3.48212
3.48524
3.45235
3.4841
3.46174
3.49828
3.48863
3.51591
3.44316
3.45976
3.47373
3.46826
3.49741
3.45712
3.46137
3.47165
3.49449
3.45048
3.47176
3.4648
3.50687
3.46566
3.42664
3.46645
3.47873
3.45117
3.46419
3.47813
3.46572
3.46626
3.46352
3.49289
3.45671
3.47271
3.45232
3.42263
3.43818
3.49412
3.48695
3.47581
3.46288
3.48087
3.48984
3.46524
3.46111
3.47752
3.50536
3.48077
3.5004
3.46286
3.48563
3.443
3.46648
3.44837
3.52862
3.47213
3.49613
3.48981
3.46051
3.4753
3.47448
3.50818
3.48053
3.47314
3.48284
3.45578
3.4645
3.46494
3.44546
3.47204
3.46638
3.47487
3.46197
3.47448
3.50229
3.50817
3.47721
3.47714
3.46787
3.45494
3.47108
3.49031
3.48726
3.4635
3.44205
3.48558
3.47329
3.46681
3.46528
3.44207
3.50904
3.46708
3.43609
3.43152
3.4647
3.50471
3.50208
3.46107
3.48684
3.47678
3.46906
3.47045
3.51014
3.48222
3.47077
3.44134
3.47672
3.49146
3.48085
3.50083
3.47075
3.46481
3.44813
3.50064
3.49153
3.49823
3.50425
3.47031
3.4749
3.47214
3.43179
3.50571
3.47451
3.46954
3.493
3.45716
3.46914
3.46073
3.47166
3.44761
3.46702
3.49365
3.46677
3.45059
3.46095
3.49758
3.46294
3.43978
3.44944
3.4776
3.46004
3.45245
3.45869
3.52254
3.47023
3.50527
3.48177
3.47736
3.47303
3.43737
3.44252
3.46287
3.47734
3.49035
3.45078
3.46765
3.46268
3.45801
3.47452
3.49032
3.46855
3.44512
3.47554
3.45572
3.46309
3.44836
3.48453
3.44407
3.4491
3.48194
3.47226
3.50572
3.48189
3.46511
3.48909
3.42172
3.47023
3.4496
3.47355
3.45803
3.46269
3.51639
3.48782
3.46955
3.44776
3.45912
3.47752
3.46856
3.47939
3.47247
3.49275
3.44357
3.46436
3.41223
3.44729
3.49416
3.44742
3.48902
3.46833
3.46513
3.44902
3.44126
3.46146
3.49089
3.4283
3.46487
3.48956
3.49026
3.48487
3.48013
3.45294
3.45719
3.44807
3.46777
3.43462
3.46402
3.45962
3.48266
3.48181
3.47861
3.44324
3.46277
3.46897
3.49718
3.4849
3.49627
3.46635
3.50838
3.49152
3.4761
3.47665
3.454
3.47021
3.49715
3.46685
3.45603
3.43062
3.49721
3.48232
3.48968
3.48664
3.48144
3.4823
3.45042
3.4725
3.4269
3.4924
3.42392
3.44363
3.46907
3.48924
3.48057
3.47013
3.47863
3.47393
3.51757
3.46748
3.51643
3.46519
3.49651
3.41966
3.51855
3.48492
3.51367
3.48589
3.4856
3.45895
3.48516
3.50545
3.45761
3.43949
3.48742
3.44794
3.45259
3.50083
3.49001
3.4546
3.47575
3.46825
3.50882
3.49733
3.48142
3.49409
3.47761
3.51519
3.46779
3.47845
3.45221
3.47545
3.47812
3.47266
3.4831
3.46229
3.47463
3.49716
3.45168
3.46334
3.45852
3.47424
3.43787
3.45568
3.45374
3.46554
3.46791
3.45076
3.47575
3.47841
3.48505
3.44765
3.45476
3.4718
3.50672
3.46687
3.45843
3.46461
3.46638
3.45538
3.46731
3.44515
3.43588
3.45499
3.44412
3.45123
3.47646
3.49034
3.47023
3.47077
3.47657
3.4866
3.48881
3.47191
3.46618
3.49394
3.47235
3.46376
3.47002
3.47539
3.46649
3.46832
3.49397
3.43452
3.48438
3.4627
3.46097
3.48202
3.49095
3.47422
3.48813
3.44826
3.49199
3.47188
3.44698
3.46663
3.51894
3.45904
3.48372
3.48456
3.48789
3.4986
3.45393
3.46024
3.48106
3.48497
3.49667
3.45222
3.48748
3.45423
3.47544
3.46208
3.46244
3.41944
3.4792
3.48636
3.46493
3.4613
3.48836
3.46547
3.47997
3.48936
3.47601
3.44859
3.49228
3.47853
3.48005
3.44882
3.46976
3.4737
3.49583
3.46537
3.4673
3.50798
3.50785
3.46055
3.48357
3.46651
3.48856
3.48796
3.45642
3.4941
3.52931
3.47145
3.46091
3.44725
3.45816
3.48423
3.42514
3.48034
3.44199
3.47455
3.46301
3.45382
3.4783
3.45061
3.47173
3.42207
3.46855
3.47944
3.4712
3.42331
3.46007
3.47595
3.48294
3.46794
3.48349
3.50251
3.49093
3.4756
3.49011
3.50455
3.46299
3.50862
3.47607
3.4681
3.48215
3.46368
3.47445
3.484
3.5154
3.50242
3.4731
3.50663
3.51285
3.48921
3.48082
3.45739
3.47874
3.45909
3.46931
3.48448
3.4844
3.49669
3.45408
3.46287
3.48728
3.50153
3.46459
3.43596
3.47816
3.46257
3.48324
3.47945
3.47033
3.47439
3.47752
3.45104
3.48032
3.47032
3.49352
3.46556
3.4584
3.48708
3.47723
3.46626
3.45559
3.45472
3.4797
3.50934
3.46962
3.49995
3.42018
3.47805
3.47235
3.47466
3.46337
3.43305
3.45256
3.50558
3.46531
3.46242
3.52273
3.47246
3.47177
3.49397
3.50212
3.45923
3.46083
3.48975
3.48521
3.46505
3.44258
3.49294
3.47012
3.49148
3.45024
3.46257
3.49866
3.47325
3.44764
3.43344
3.47485
3.49234
3.50738
3.49192
3.51083
3.45489
3.49794
3.49578
3.45286
3.47442
3.46027
3.50699
3.51102
3.47694
3.50891
3.50297
3.49385
3.45014
3.48439
3.47802
3.48745
3.48341
3.47586
3.49142
3.47041
3.49022
3.4984
3.46883
3.4642
3.46031
3.48746
3.42873
3.46037
3.51144
3.49224
3.49156
3.47381
3.4957
3.46592
3.48718
3.4963
3.51147
3.46537
3.49081
3.49438
3.45913
3.48466
3.50286
3.47029
3.49832
3.48945
3.46991
3.48594
3.51389
3.46236
3.4755
3.47958
3.47137
3.51189
3.49292
3.45594
3.48772
3.49959
3.44899
3.46394
3.47695
3.50544
3.45826
3.45914
3.48862
3.48505
3.52378
3.5175
3.46349
3.50339
3.4884
3.50702
3.48705
3.51814
3.49548
3.49273
3.48668
3.48877
3.46992
3.49422
3.48788
3.48421
3.46594
3.48875
3.47457
3.47477
3.48811
3.48538
3.49666
3.4823
3.48879
3.50367
3.4816
3.47591
3.53137
3.51192
3.50497
3.46467
3.46485
3.46185
3.43445
3.49616
3.43455
3.45311
3.4739
3.48629
3.47336
3.47638
3.52925
3.48835
3.48305
3.52061
3.45909
3.45363
3.48676
3.50264
3.47508
3.46571
3.46041
3.46056
3.50825
3.47296
3.46401
3.46193
3.48255
3.49599
3.5147
3.47891
3.49058
3.45294
3.47311
3.46991
3.4713
3.47898
3.50461
3.49515
3.53265
3.51389
3.48198
3.47141
3.49304
3.48428
3.46005
3.48113
3.47509
3.49197
3.49227
3.4794
3.45872
3.46852
3.48662
3.48042
3.48923
3.51428
3.51457
3.46099
3.45002
3.47946
3.43534
3.48722
3.50154
3.49693
3.45563
3.4891
3.48793
3.48268
3.49196
3.47353
3.47567
3.48471
3.47735
3.49543
3.48255
3.44074
3.48742
3.46343
3.49474
3.47806
3.50708
3.4827
3.50123
3.49241
3.48478
3.49144
3.45026
3.49232
3.46102
3.46314
3.4791
3.46443
3.48912
3.48743
3.44174
3.4944
3.48517
3.4917
3.48608
3.43421
3.50573
3.48356
3.50011
3.45617
3.49372
3.47878
3.50062
3.48376
3.46855
3.45434
3.46849
3.46548
3.49669
3.45385
3.46699
3.52552
3.47131
3.47165
3.4824
3.46504
3.45704
3.44265
3.45636
3.47973
3.46498
3.49843
3.4576
3.48454
3.43593
3.4969
3.49918
3.49215
3.46689
3.47836
3.46415
3.48976
3.45509
3.46312
3.46406
3.48206
3.46172
3.48207
3.50527
3.47222
3.45175
3.48677
3.45742
3.50738
3.49376
3.47792
3.47865
3.47266
3.4592
3.45806
3.4714
3.47581
3.45968
3.4833
3.46747
3.47366
3.4971
3.46336
3.46833
3.4825
3.4861
3.45623
3.46964
3.46715
3.47585
3.48278
3.48816
3.50091
3.46025
3.47465
3.46708
3.47453
3.45053
3.48869
3.4821
3.46456
3.48271
3.4856
3.46692
3.48408
3.49726
3.49083
3.4637
3.49804
3.46552
3.46787
3.5093
3.50207
3.48999
3.49243
3.43861
3.45793
3.44714
3.4802
3.48584
3.48461
3.47223
3.47067
3.48224
3.49192
3.46862
3.44976
3.48141
3.48134
3.46127
3.46799
3.49632
3.47692
3.4854
3.46562
3.46405
3.48681
3.47869
3.48038
3.46974
3.50919
3.53434
3.52773
3.47767
3.48815
3.4953
3.48019
3.44397
3.48386
3.48184
3.49396
3.47843
3.48609
3.48786
3.51214
3.48829
3.49522
3.47304
3.49566
3.53575
3.49935
3.49753
3.49942
3.5109
3.52164
3.48618
3.49193
3.4814
3.51015
3.51572
3.47839
3.47362
3.50039
3.50789
3.47738
3.49026
3.49746
3.48734
3.46847
3.49736
3.4975
3.46302
3.50678
3.52222
3.49595
3.49486
3.48286
3.52583
3.47195
3.5184
3.48432
3.50033
3.47939
3.51291
3.47486
3.51066
3.51412
3.50941
3.50781
3.49659
3.52011
3.51557
3.50799
3.49264
3.48352
3.49626
3.51009
3.47953
3.46846
3.51576
3.49071
3.46765
3.50856
3.50251
3.47146
3.51886
3.51363
3.46881
3.51259
3.46371
3.49768
3.48748
3.50799
3.50515
3.49155
3.4693
3.49595
3.50535
3.45774
3.51423
3.4871
3.49232
3.46917
3.45358
3.50576
3.49714
3.50381
3.51366
3.47971
3.47242
3.4984
3.48552
3.49144
3.49541
3.49009
3.50658
3.49179
3.45523
3.47498
3.48674
3.50457
3.49401
3.4978
3.50886
3.54098
3.46387
3.48988
3.50526
3.47542
3.46147
3.4851
3.47113
3.50321
3.47269
3.4654
3.52518
3.50312
3.48478
3.44452
3.49233
3.51001
3.44959
3.42394
3.45118
3.48651
3.44908
3.49564
3.48624
3.46352
3.46485
3.47108
3.49571
3.48913
3.49548
3.49292
3.48757
3.49282
3.45001
3.47985
3.44262
3.47972
3.49559
3.48124
3.4892
3.45719
3.48
3.43181
3.46334
3.48215
3.46301
3.47696
3.47781
3.48576
3.45399
3.49293
3.46299
3.47531
3.4755
3.47939
3.48175
3.48173
3.46684
3.46981
3.49864
3.46862
3.4846
3.49308
3.46106
3.47248
3.45134
3.48929
3.47244
3.45062
3.45314
3.44557
3.45982
3.47586
3.47446
3.49892
3.45679
3.43901
3.50136
3.479
3.48965
3.45701
3.49915
3.46722
3.45277
3.49192
3.45113
3.47456
3.48523
3.47602
3.4655
3.46666
3.48457
3.49182
3.48312
3.45907
3.47855
3.48662
3.48498
3.43983
3.47266
3.46419
3.47643
3.48261
3.48017
3.45453
3.47697
3.50516
3.45695
3.4814
3.49061
3.47485
3.50144
3.47701
3.50831
3.47503
3.50095
3.48506
3.49413
3.45543
3.50118
3.47008
3.476
3.48179
3.45802
3.50621
3.49223
3.4615
3.45793
3.50589
3.46901
3.44732
3.48654
3.53741
3.43656
3.49606
3.49559
3.49544
3.4808
3.45337
3.47743
3.47278
3.50353
3.47738
3.47808
3.50518
3.47198
3.47555
3.4668
3.48777
3.48993
3.44463
3.49482
3.49819
3.47034
3.47066
3.46928
3.44364
3.51669
3.47201
3.46656
3.49036
3.50391
3.48594
3.46231
3.45936
3.4728
3.46937
3.46769
3.44825
3.47648
3.48844
3.47265
3.49439
3.50288
3.47918
3.49179
3.44984
3.47478
3.44686
3.48014
3.4771
3.45861
3.47759
3.47816
3.50591
3.45446
3.4881
3.47625
3.46378
3.45444
3.52476
3.48376
3.47223
3.47892
3.47413
3.46443
3.48177
3.43873
3.47206
3.51124
3.47264
3.472
3.45996
3.465
3.47123
3.46345
3.46752
3.50433
3.43083
3.47357
3.4628
3.47588
3.49637
3.44031
3.44336
3.48846
3.47696
3.47646
3.4932
3.45889
3.47837
3.45677
3.4935
3.44734
3.46667
3.46787
3.49762
3.47544
3.48405
3.45839
3.48798
3.4724
3.46659
3.49666
3.44981
3.45905
3.49245
3.49228
3.46457
3.50089
3.48634
3.47724
3.48304
3.49938
3.47614
3.47788
3.47978
3.46558
3.47109
3.47734
3.4902
3.45227
3.48876
3.47165
3.44849
3.44409
3.43233
3.44278
3.46817
3.48676
3.45884
3.49355
3.45503
3.47662
3.45778
3.45777
3.47255
3.48998
3.48609
3.44747
3.47637
3.46171
3.47064
3.44614
3.47922
3.44676
3.47
3.43911
3.46191
3.48334
3.47682
3.46496
3.484
3.45427
3.45371
3.4685
3.47444
3.46486
3.45147
3.45705
3.48451
3.45651
3.48089
3.4783
3.49835
3.47568
3.45035
3.44932
3.46539
3.50917
3.49425
3.47821
3.46997
3.46837
3.47607
3.47787
3.47034
3.4838
3.47827
3.47201
3.45546
3.46819
3.47892
3.4884
3.47809
3.46462
3.47604
3.44903
3.43978
3.43744
3.47388
3.52578
3.4465
3.48777
3.4419
3.45722
3.4615
3.4808
3.4462
3.47854
3.44235
3.48587
3.45944
3.45705
3.42754
3.4777
3.42161
3.47954
3.45602
3.46706
3.44262
3.44753
3.44714
3.45241
3.45962
3.45087
3.45104
3.44872
3.42414
3.44994
3.46871
3.45147
3.45063
3.44416
3.42841
3.47326
3.46681
3.44588
3.45938
3.46239
3.46227
3.45928
3.43711
3.43365
3.46725
3.44952
3.48305
3.45341
3.48695
3.46947
3.47565
3.45064
3.4495
3.4569
3.45301
3.47392
3.45253
3.47509
3.49501
3.46467
3.48708
3.45345
3.47643
3.46784
3.46184
3.45576
3.46531
3.50545
3.46506
3.48467
3.46843
3.50289
3.48162
3.46523
3.46447
3.44224
3.46634
3.44938
3.48698
3.44517
3.44508
3.44824
3.48031
3.46023
3.46661
3.46873
3.44612
3.4432
3.46494
3.50104
3.47028
3.46094
3.48163
3.47823
3.47921
3.43692
3.45099
3.44483
3.44106
3.45281
3.4724
3.48159
3.47189
3.44486
3.48043
3.4547
3.47068
3.48515
3.48516
3.45582
3.46649
3.48044
3.4652
3.45978
3.46519
3.45328
3.46755
3.44207
3.46742
3.47092
3.43836
3.48078
3.47807
3.50643
3.48602
3.46113
3.47175
3.4688
3.45437
3.45617
3.46793
3.47626
3.44577
3.43513
3.46259
3.45948
3.48416
3.44942
3.43933
3.51157
3.45571
3.43175
3.47544
3.46962
3.46464
3.46414
3.44337
3.48722
3.46683
3.45961
3.50436
3.50299
3.45975
3.47786
3.46583
3.47528
3.46553
3.47635
3.44935
3.46099
3.48277
3.45504
3.46994
3.47837
3.43309
3.47427
3.45575
3.46889
3.48429
3.48985
3.48552
3.48591
3.4645
3.47427
3.48793
3.47314
3.46098
3.49539
3.47028
3.46316
3.45198
3.45959
3.48889
3.48054
3.46031
3.49023
3.47635
3.47222
3.45431
3.41928
3.45524
3.46391
3.49502
3.44984
3.47202
3.46706
3.46668
3.478
3.44823
3.48102
3.49099
3.43206
3.48963
3.47129
3.47299
3.50065
3.48854
3.4703
3.50387
3.48079
3.46252
3.49643
3.45551
3.43747
3.461
3.49255
3.45017
3.50059
3.47908
3.43423
3.47279
3.46726
3.4499
3.47065
3.49327
3.48005
3.4925
3.45411
3.43104
3.48005
3.45708
3.48774
3.47339
3.46567
3.46506
3.44302
3.44309
3.44758
3.4612
3.44545
3.47159
3.47306
3.44021
3.46236
3.44916
3.46767
3.48172
3.48183
3.49376
3.46607
3.43582
3.42413
3.45427
3.46896
3.46105
3.51062
3.45234
3.44088
3.46625
3.44439
3.44849
3.48852
3.46005
3.45586
3.46015
3.47418
3.46294
3.42321
3.48311
3.45059
3.45197
3.47054
3.46503
3.45074
3.46432
3.43081
3.42608
3.47913
3.49218
3.45778
3.4637
3.43872
3.49741
3.48408
3.46049
3.46401
3.44683
3.44741
3.4397
3.49559
3.49418
3.47965
3.46836
3.47751
3.49185
3.4703
3.46333
3.46883
3.4666
3.44561
3.49304
3.47435
3.48391
3.46889
3.4922
3.45312
3.48685
3.45197
3.44296
3.49401
3.43763
3.45703
3.48968
3.48422
3.49628
3.4909
3.48784
3.47946
3.48782
3.48794
3.48767
3.44624
3.4872
3.44828
3.46279
3.46086
3.52319
3.47012
3.45752
3.47014
3.47027
3.48284
3.45344
3.50001
3.45197
3.48445
3.46009
3.50711
3.49543
3.48863
3.43881
3.49223
3.47862
3.46471
3.48979
3.46096
3.48619
3.47756
3.46335
3.46199
3.483
3.4612
3.49624
3.48682
3.46556
3.49055
3.49079
3.48334
3.46096
3.4679
3.48271
3.4775
3.49851
3.46201
3.4953
3.48314
3.46027
3.47867
3.50676
3.44846
3.47293
3.50262
3.50539
3.47005
3.49123
3.49129
3.50175
3.47946
3.47975
3.47428
3.47152
3.48839
3.44603
3.44685
3.49464
3.4653
3.47372
3.464
3.4886
3.47105
3.49145
3.46853
3.49982
3.48047
3.47614
3.47037
3.47585
3.45132
3.50857
3.43866
3.48498
3.47728
3.49397
3.48112
3.49062
3.46978
3.45499
3.48815
3.47212
3.46514
3.42555
3.47348
3.46843
3.46236
3.45238
3.50151
3.46983
3.46233
[truncated: 2,955 more rows]

## Sheet: E-LSBM
Brillouin shift water (GHz)
4.9971
4.975
4.98104
4.99588
4.99439
4.99804
5.0091
4.96212
5.01313
5.00835
4.98444
4.97387
4.98018
4.99504
5.00006
4.98517
4.97816
5.00177
4.99895
4.98438
4.98727
4.97482
5.01792
4.98751
5.00172
4.9995
4.97832
4.99974
4.97504
5.02915
4.98975
4.98401
5.00343
4.97706
4.99999
5.00005
4.99095
5.00447
4.99439
4.99357
5.02254
4.99895
5.00149
4.98837
4.98641
4.97337
4.98151
5.0134
4.98296
4.99585
4.95128
4.96768
5.00919
4.98553
5.01893
4.97941
4.98568
4.96697
5.00442
4.99851
5.00437
5.01895
5.03877
4.97424
4.99651
4.98818
5.02946
4.98627
4.98551
4.98876
4.99474
4.98429
4.99405
4.99533
5.00274
5.00765
4.97271
4.97781
4.99176
4.9976
4.99138
5.00677
4.994
4.9963
5.0099
4.99322
5.00024
4.98973
4.99698
4.99417
4.99355
4.98031
5.01736
4.99568
5.00397
5.00765
5.0197
4.99341
4.96542
4.98227
4.97716
5.00494
4.9958
4.99737
5.00417
4.98983
4.98812
4.9827
5.01265
5.0066
4.98946
5.02556
5.01671
4.99027
5.00378
4.99658
5.00614
5.00408
5.00205
4.98429
5.00311
4.97893
4.95366
4.99211
4.98127
4.99069
4.96577
5.00677
4.97872
5.00278
5.00681
4.99892
4.99164
4.96936
4.98551
4.97003
4.99342
5.0085
4.95692
4.94919
4.97784
5.00172
4.99989
4.97347
5.01921
5.01545
4.96945
4.98613
5.01228
5.02135
4.98797
4.96777
4.99771
5.02048
4.97195
4.98939
5.00525
5.01304
4.99448
4.98212
5.01049
5.01301
5.01071
5.00639
4.99537
4.99767
5.01125
4.99607
4.99932
5.02946
4.98576
4.98646
4.99874
5.01836
5.01435
4.99979
4.99121
5.01549
5.0067
4.96809
4.99058
4.98811
4.98924
4.9847
5.01973
4.99232
4.96587
5.02303
4.98376
5.00091
4.97435
4.98806
4.98957
5.00204
4.98759
4.96786
5.00924
5.01573
5.0069
5.01257
5.00545
4.98097
4.98832
5.00446
4.99183
4.99765
5.01573
5.007
5.01429
5.00827
5.01634
4.97764
5.01693
4.96672
5.00026
4.99542
4.99804
5.01619
4.99519
4.96845
5.02378
5.01767
5.01077
5.00438
4.97066
5.03094
4.98706
5.01038
4.99301
4.98481
4.999
5.01806
5.00733
4.9862
5.00346
5.00171
5.01087
5.00186
4.99392
4.99714
5.0059
4.96965
5.00334
5.00951
4.99964
5.00415
5.02561
5.0069
4.98793
4.99527
5.00128
5.00837
4.99005
4.98259
4.9871
5.02358
4.97372
4.97069
5.03737
4.99218
5.01425
5.0106
4.99926
5.00034
5.01896
4.98462
4.97559
5.0404
4.97749
5.00424
4.9898
5.01059
5.01152
4.99229
5.01105
5.01339
5.01623
5.00322
5.00717
5.01376
5.01976
4.99455
5.0019
5.01144
5.00591
4.99087
4.99487
5.00531
4.9547
5.01279
5.01475
5.00787
4.99168
5.01223
5.01473
5.01131
4.96436
5.00974
4.97891
5.02004
5.00677
5.0034
5.01111
5.03808
5.00616
5.0038
5.00452
4.99785
4.9946
5.00537
5.01654
4.99169
5.00778
5.01372
4.98359
5.00564
5.01477
4.99325
5.03107
4.97005
5.04537
4.97843
5.01664
5.00807
4.98749
5.00516
5.01867
5.0111
5.01577
5.0134
4.98634
5.02539
5.01005
5.00804
5.00704
5.02631
5.0068
5.03495
4.98564
5.01387
4.98551
5.00654
5.01469
5.01287
5.01939
4.99798
5.02926
5.04091
5.01794
4.97553
4.98887
4.99289
4.99883
5.01293
5.01835
5.00713
5.01267
4.98215
5.00928
4.97941
5.0278
4.99664
5.03212
4.99807
5.0458
4.99327
4.99754
5.01151
4.99331
5.01159
5.00516
5.02071
5.01762
5.00619
5.00993
5.03094
4.99509
5.02753
5.01949
5.02258
5.00409
4.99064
4.997
4.99086
5.01102
5.02283
4.99572
4.99523
4.98677
5.03872
5.01863
5.00678
5.01197
5.00044
4.99907
4.98708
5.01324
5.01875
5.01394
5.01739
4.99457
5.03058
5.00811
5.0072
4.9938
5.02316
4.99284
4.98363
5.01658
4.9922
5.00824
4.98958
4.99336
5.03423
5.0134
5.00413
5.03943
5.00413
5.00888
5.01812
4.9901
5.00071
5.01874
4.99203
5.00999
5.01715
4.98474
5.01106
5.0052
5.00458
4.99843
4.99759
4.99298
4.98882
4.98459
5.02842
4.99835
5.00197
5.00291
5.01735
5.01838
4.99932
4.98627
5.0079
5.01771
4.99378
5.00795
5.00532
5.01019
4.98551
5.00202
4.9931
5.00898
5.01076
5.01364
5.0142
5.01616
5.00631
5.01043
5.01151
4.98738
5.02154
5.00615
5.00538
5.00357
4.99534
5.01046
5.01695
5.01129
5.01629
5.00139
4.98638
5.01851
5.00132
5.00355
5.015
4.98234
5.02355
4.98185
5.00085
4.9983
5.01788
5.00376
5.00663
5.004
4.99075
5.02279
5.00272
5.02273
4.99763
5.03126
5.00632
4.99413
4.99813
4.98949
5.01966
4.98183
5.03364
4.99684
5.00574
5.01618
4.9977
5.02195
5.02639
5.03588
4.99363
5.01186
5.02707
5.01971
4.99984
5.01302
4.99631
5.00163
5.00423
5.00122
4.99342
5.02146
5.00323
5.00749
5.00226
5.01329
5.01311
5.00749
5.01269
5.01536
5.00827
5.02039
4.99835
5.0108
4.9913
4.99893
5.00107
5.02064
4.99606
4.97925
4.99985
5.03028
5.02315
4.9973
5.02523
5.01409
5.00456
5.00715
5.02804
5.00587
5.0057
5.01703
5.02285
4.99322
4.97117
4.98606
5.02804
4.99587
4.99381
5.01856
5.01351
5.01628
5.00065
5.00618
4.99494
5.02894
5.0265
4.99894
5.02571
5.01597
5.00813
4.99456
4.99667
5.01428
5.01781
4.99838
5.001
5.00102
5.01342
5.00495
5.01479
5.01621
4.99987
4.98557
5.03284
5.00848
5.02566
5.0058
4.99634
5.01997
4.99372
5.00443
5.01913
4.98179
5.01676
5.0009
4.99825
5.00827
5.02614
5.01974
5.02669
5.0265
4.99396
5.01663
5.0143
5.00313
4.99875
5.00225
5.00888
5.02777
5.01094
5.00033
5.00468
5.00989
5.01254
5.00436
5.01455
5.00301
5.01216
4.98321
5.0157
5.00377
5.00048
5.00642
5.01629
5.03482
4.99385
5.01495
5.00878
5.01151
5.01009
5.00321
4.9975
5.00019
5.00676
5.00646
5.01097
5.01101
5.00621
5.02645
4.99753
5.00733
5.01722
4.9987
5.00207
4.98737
5.02695
4.99856
5.0076
4.98335
5.01229
5.00564
5.0109
4.99275
5.01613
5.01085
5.00633
4.99056
4.98449
5.01274
5.00444
4.99848
4.9999
4.99885
5.00814
4.982
4.99939
5.03059
5.00415
4.99512
5.02125
5.00354
5.00539
4.99438
5.00951
4.99254
5.01898
5.01148
5.0042
5.00584
5.00558
5.0143
4.99093
5.00849
5.01384
4.98223
5.02378
4.99642
5.00086
5.00568
5.00248
5.01269
5.00907
5.00981
4.98941
5.02072
5.00265
4.99561
5.02593
5.0115
5.01027
5.02179
5.01202
5.01437
5.01137
4.99603
4.99329
5.00104
5.02534
5.00854
5.00426
4.9959
5.01698
5.01
5.02017
5.01034
5.00022
5.02165
4.98992
4.99808
4.99051
5.00813
5.00764
4.99042
5.00198
5.00554
5.00251
4.99427
5.02831
5.00459
5.01044
4.98033
5.0025
4.97755
4.9979
5.002
5.00247
4.99677
4.99564
5.02763
4.99907
5.02118
5.01479
4.99654
5.01241
5.01429
5.01249
5.01624
5.0034
5.00997
5.00463
4.99055
4.98194
4.98264
5.01281
4.99323
4.98513
4.99606
4.98451
5.00624
5.01171
5.01155
5.00475
5.01162
4.99955
5.01764
4.99928
4.98676
5.01426
5.01561
4.99212
4.99886
5.00872
5.0126
4.99377
4.99555
4.99019
4.98973
4.98695
4.99326
4.97202
4.99999
4.99938
5.02127
5.0018
4.99856
5.00828
5.00229
5.01745
5.01678
5.00193
5.0083
5.00915
5.00689
4.99825
4.98232
4.99215
4.99127
4.99546
4.99457
4.9974
5.01879
5.01869
5.00475
5.01405
5.0107
5.0296
5.00895
5.01047
5.0034
5.01221
4.99691
4.99183
4.99671
5.01653
5.00335
5.00427
5.00887
5.00573
4.98701
5.01657
5.00199
5.0153
5.00772
5.01287
4.99486
5.0031
4.99228
4.99802
5.02566
5.02488
5.01551
5.02946
5.00753
4.99686
4.996
4.99461
5.00171
4.99843
4.99385
5.00437
4.99322
5.00982
5.01676
4.99936
4.9954
5.00116
4.99942
5.02082
5.0115
5.01869
5.02566
5.01583
4.98823
5.01892
5.02256
5.00152
5.01068
5.01161
5.00126
4.99864
5.00266
4.99878
5.02396
5.01521
5.01709
4.9918
4.99766
5.02138
4.99684
4.99425
5.01055
5.00703
4.99972
5.02598
5.01926
5.01609
4.98926
4.99818
4.99059
5.00219
5.00475
4.99792
5.0071
4.991
5.01201
4.98943
5.01015
4.99551
5.01276
5.02238
4.99275
4.9994
4.98409
4.99921
5.0003
5.00742
4.99886
5.0057
5.01726
5.00379
4.99491
5.0087
5.00335
5.00822
5.02296
5.0122
4.9948
5.02496
4.99517
5.0154
4.99735
5.01939
5.01468
5.00169
5.00511
5.02543
5.0119
5.02489
5.00765
4.99846
4.99358
5.0051
4.98115
5.00106
5.01525
5.00879
5.00371
5.00701
5.00122
5.00816
5.00673
5.01229
5.00127
4.98886
4.99755
4.99454
5.01002
5.01079
4.99874
4.99192
5.01921
4.98198
4.9888
5.01189
5.00902
4.98525
5.02034
4.98898
5.00631
4.99038
4.99613
5.00326
4.99925
5.00793
4.98646
5.00488
5.00821
4.99226
4.99862
5.01154
5.01186
5.00421
4.97537
5.02102
4.99177
5.00666
5.00721
4.99969
4.98416
5.0001
5.00796
5.02674
4.99214
5.00216
5.01524
4.98363
5.00209
4.99823
4.99961
4.98049
4.98191
5.01696
4.9927
4.98372
4.99866
5.00352
4.99242
5.00251
4.97983
4.98662
4.99799
5.02921
5.02408
5.0055
5.00146
5.00673
5.00566
4.98491
5.00769
4.98361
5.01281
5.00587
5.00704
5.0113
4.99222
5.0051
5.00329
5.00214
5.00443
5.02369
4.98827
4.98975
5.01803
5.00023
5.00408
5.00242
5.02144
5.00249
4.99254
5.00346
5.01046
5.00595
4.99386
5.0023
4.99248
5.01914
5.03391
5.01299
4.99661
5.00296
5.00211
5.03358
4.97697
5.00598
4.99957
5.01324
4.99467
5.01764
5.0047
5.0148
5.00907
5.01539
5.0027
4.98425
5.01111
5.01784
4.99812
4.98614
4.9961
5.00193
4.99224
5.00517
5.01469
4.99377
5.00691
5.01829
5.02311
5.01381
5.00793
4.98735
5.00078
4.9977
4.99688
5.01056
4.97624
4.9853
5.00572
5.00504
5.00266
4.98045
4.97708
5.01243
4.99508
5.01111
4.98664
4.99473
4.98219
5.00724
4.97939
5.01353
5.00861
4.99845
4.99628
5.00428
4.9949
4.99907
5.00581
4.99733
5.0039
5.0027
4.98704
5.00729
4.99976
4.97772
4.99608
5.00107
4.99615
4.98929
5.03063
5.00098
4.99764
4.98838
5.00825
4.99748
4.99997
4.99308
4.99335
4.98017
4.9906
5.02367
4.98506
5.01692
5.00141
5.01389
5.02391
4.9934
4.98515
4.99715
5.00406
5.00538
4.99952
4.99122
5.00802
4.99671
4.99916
5.02223
5.02236
5.00384
4.98995
4.99599
4.99477
5.00871
4.99381
5.00789
4.98857
4.99961
5.00699
5.01712
4.9968
5.00713
5.01486
4.99343
5.014
4.99364
5.00699
5.0184
4.9973
4.99285
5.02008
5.00016
4.99239
4.98057
5.00692
5.021
5.005
5.0047
5.00052
4.98867
4.98833
5.01254
4.99645
4.97426
5.01659
5.00405
5.01058
5.00898
4.9978
4.98883
4.98473
4.98238
4.99376
4.99605
5.00924
5.00313
4.98647
5.00744
4.99686
5.01682
5.01502
5.00145
4.98323
4.99255
5.00929
4.99948
5.01091
5.00868
4.99183
5.00684
5.00437
4.98853
5.02842
5.01304
5.01886
4.98724
4.99686
5.01369
4.98491
4.98898
5.00545
5.00789
4.98524
4.98817
4.9935
4.99131
4.9884
5.00247
5.0131
5.00271
4.9904
4.99991
4.98123
4.9871
5.00552
5.0085
4.99689
4.99334
4.98781
5.01203
5.01159
5.0009
5.00371
5.0004
4.99206
5.01568
5.00387
5.0094
4.99261
4.979
4.99653
4.99392
4.99765
4.9881
4.98438
4.99726
4.99361
4.98418
5.01022
5.01023
4.99019
4.98642
5.00557
5.00388
5.01578
4.99731
5.01291
4.98997
5.0107
4.99614
5.00891
5.00067
5.00544
5.01649
5.02692
4.99623
4.98905
5.00028
4.99078
4.99849
4.99839
4.9917
5.00315
4.98296
5.01058
5.00343
5.00204
4.99606
4.99291
5.02836
5.02094
4.97914
5.00376
4.99727
5.00041
4.99837
4.98081
5.01766
5.00075
5.01559
5.00369
4.99171
5.00495
5.0096
5.01924
4.99779
5.00727
5.00394
5.00253
5.0074
4.99784
4.9879
5.00551
5.00309
4.99466
5.00191
4.99659
4.99664
4.99058
5.00444
5.00001
5.00055
4.99467
5.00621
4.99578
4.9895
4.99604
4.99904
4.99317
5.01562
5.00906
4.997
5.00835
4.99459
5.01467
5.0097
5.00675
5.00151
5.01187
5.01398
4.99097
5.00441
4.99991
4.9987
5.02575
5.0157
4.99073
4.99648
5.00375
4.99581
5.01603
5.00151
4.99598
4.96359
5.01962
4.99563
4.98394
4.99681
5.00612
4.98896
5.00257
5.00436
5.02
4.98231
5.01181
5.00326
4.99911
4.99113
4.99598
4.9953
5.00444
4.99727
5.00208
5.00948
5.01428
4.99976
5.00506
5.00949
4.97871
5.00525
5.02021
5.02482
4.98796
4.98579
5.00078
4.98578
4.99813
5.00375
4.98239
5.00436
5.01446
4.99875
5.021
5.01466
4.99816
4.9959
4.99243
5.02156
5.00478
5.0035
5.02759
5.00789
4.99787
5.00995
5.00962
5.00802
5.00997
5.02089
4.99607
5.01192
4.99155
4.9964
4.99941
5.01976
5.00651
5.01806
5.00535
4.99911
4.97671
5.0102
4.99233
5.01072
5.01585
5.00597
5.01514
4.99896
4.99126
5.01007
4.99085
4.98846
4.9978
4.98994
4.99809
4.99962
4.98947
4.98422
4.99117
4.98891
5.00676
4.98945
5.01168
5.00692
4.99456
5.00353
5.00092
4.99811
5.01953
4.99396
4.97632
4.99334
5.00328
5.00664
5.0105
4.98531
5.00073
5.00243
4.99127
4.99027
5.00885
4.98848
5.01896
5.00339
4.97827
5.00257
4.98702
5.00927
5.00997
4.98701
5.01525
5.00823
4.9948
4.99532
4.98742
4.9853
5.0115
4.99977
4.98913
4.98765
4.99136
4.99274
5.01243
5.00071
4.99833
4.99906
5.01535
5.0093
4.98434
5.01029
4.99438
5.0072
5.00795
4.99881
4.98052
4.98309
5.0128
5.00442
5.01081
4.9906
4.9957
5.0199
5.02309
5.00054
4.99332
4.99727
4.99628
4.98745
4.98913
5.00289
5.0054
5.01492
4.97826
4.98729
5.01449
4.99496
4.98966
4.98535
4.98788
4.99119
5.00108
5.00066
4.99581
5.00492
5.01438
5.00679
5.015
4.98895
4.97893
5.00973
4.98834
4.98834
4.99495
5.00667
5.00307
5.01426
4.99859
5.00109
4.98184
5.01473
5.01705
4.99735
4.99983
4.98392
5.0095
4.99532
5.00141
5.01813
5.00054
4.98349
5.00859
5.01801
5.00008
5.01305
5.01306
4.98772
5.01172
5.00023
4.99498
4.99774
5.00225
5.00742
4.99856
5.01198
4.992
4.99993
5.00914
4.99046
5.01866
4.99897
4.99615
4.99585
5.02066
5.01738
5.00926
5.00011
4.99755
4.99407
4.98121
4.99378
5.00548
5.0273
5.01614
4.95891
4.96793
4.97796
5.01101
4.99214
4.99908
4.99531
5.00636
5.01201
4.9991
4.99503
5.00873
4.99243
4.98832
5.00462
4.99117
4.98798
5.02097
5.01759
5.00402
5.01778
5.00238
4.98885
5.00854
4.99236
4.98924
4.99698
5.00849
5.01611
4.99088
4.98579
5.00382
5.00888
4.99535
5.00536
4.99724
4.99262
4.9748
5.00446
4.99482
4.99888
4.9852
4.98967
4.9969
4.98624
5.01344
4.9797
5.00784
5.00473
4.98854
5.01359
5.01211
5.00407
5.01145
4.99482
4.97708
4.99062
5.00919
4.98091
4.97302
5.00432
5.02098
4.98741
5.00692
4.99447
4.9938
4.97874
4.99554
5.00452
4.99282
5.0093
5.00185
4.99947
5.01476
5.00161
4.98657
4.99361
4.99957
5.01703
4.99267
5.00177
4.9977
5.00986
4.99358
5.02606
5.004
4.99166
4.9946
5.01651
5.00501
5.00906
4.9919
4.97258
4.98733
4.98206
4.98852
5.01255
5.01278
4.96674
4.9924
4.96494
5.01142
4.97998
5.0258
4.99719
4.98604
5.00396
5.00623
5.00276
5.00843
4.96415
5.00314
4.99155
5.00153
4.99871
4.99732
4.99339
4.98836
5.00525
5.01973
5.01138
4.99757
4.99399
4.99635
5.01079
4.96739
5.00684
5.00212
4.98252
5.02638
4.98694
5.00206
4.9948
5.01059
4.98576
5.00387
4.98322
4.99128
4.99066
5.00079
5.00667
4.97357
5.008
5.00002
4.99221
4.96677
4.97739
4.99668
5.00088
4.98552
4.99616
4.99795
5.00154
4.98885
4.98791
4.98725
5.01477
4.985
5.00352
4.99118
4.99608
4.9936
5.00931
4.99483
4.99479
4.97105
4.99474
4.98514
4.99892
5.0103
5.00726
5.00201
5.00074
4.99985
5.00851
4.97616
5.00345
4.98124
5.01372
4.99204
4.99195
4.99079
4.98915
4.99792
5.02627
4.98977
4.98716
5.00594
4.99285
4.98659
5.00132
4.9876
5.01211
5.00917
4.99832
5.00999
5.01245
4.99375
5.00781
5.00674
5.01237
5.02249
4.99202
5.0016
5.00091
5.00552
4.99086
4.97318
4.99887
4.98945
5.00812
4.99902
4.99461
5.00897
4.98533
4.9783
4.99143
5.00779
4.98478
4.99197
4.99215
5.01445
4.9874
4.99457
5.00219
5.00542
5.01149
5.00769
5.00021
4.97208
5.00266
5.01554
4.9706
4.98064
4.97178
4.99328
4.9867
5.00849
5.00423
5.03535
4.99303
5.01288
4.97914
4.99187
4.99389
5.01554
4.98722
4.98894
4.98895
4.99412
4.99548
4.99439
5.00983
5.01639
4.97716
5.00694
5.00352
5.00991
4.99514
4.99136
5.00432
5.00446
5.01608
4.99797
4.99923
4.97676
5.00523
5.0018
5.00753
4.97939
4.98932
4.9935
4.99925
4.99708
4.99572
4.99259
4.98791
5.00219
5.00058
4.96688
4.99106
4.97255
5.01846
4.98764
5.00072
4.9912
4.99172
5.01477
4.98256
4.965
4.98982
5.01993
4.99731
5.00466
4.99523
5.00613
4.99169
5.00432
4.98162
4.99912
5.00547
4.99116
5.00859
4.98683
4.99061
4.98678
4.99726
5.00383
5.00159
4.99551
4.98069
5.0126
4.98583
4.98967
4.99154
5.00514
4.98912
5.00372
5.01147
5.01409
4.99406
5.00121
4.9754
4.99228
4.98085
5.03086
4.99877
4.99793
4.98581
5.00829
5.00458
5.01321
5.00425
4.99519
4.99162
5.00144
5.00705
4.99064
4.98073
4.97753
4.99448
5.00115
4.98758
5.00763
4.99338
4.99523
5.00665
5.00528
4.99957
4.99982
4.97577
4.97315
5.00542
4.99495
4.99759
5.01193
4.97515
4.99819
4.9887
4.98172
4.98378
4.99411
4.99806
5.00309
4.99274
5.01126
4.98897
5.00396
4.98896
4.99763
5.00922
4.99268
5.0017
5.00763
5.00069
5.00102
5.0028
4.9845
5.00645
4.97086
4.98938
4.9788
4.98514
5.00655
4.98772
5.00725
5.00833
4.99727
4.98874
4.98503
4.98638
4.98903
4.99964
4.99889
4.99203
5.00219
5.00016
4.98897
5.00122
4.99833
5.02137
4.97872
4.98164
4.99469
4.97342
5.03679
4.99516
5.01293
4.97759
5.01366
4.9883
4.98806
4.99258
4.99283
4.98282
5.00645
4.99625
5.00766
5.00454
4.99425
5.02689
4.99295
5.00277
4.99979
5.00628
5.01967
5.0077
4.98731
4.99556
5.01596
4.99786
5.00493
5.00545
5.00143
4.99334
4.99635
4.97959
5.00462
5.00357
5.01345
4.99851
4.99533
4.99903
5.00772
[truncated: 4,301 more rows]
