# Supplementary material for: High-resolution line-scan Brillouin microscopy for live imaging of mechanical properties during embryo development
Source: Nat Methods. 2023 Mar 30;20(5):755–60. doi: 10.1038/s41592-023-01822-1 (PMC10172129; doi:10.1038/s41592-023-01822-1)
Supplement: Supplementary file 10 — Source Data Fig. 1. [file 41592_2023_1822_MOESM10_ESM.zip › Fig1/Fig1e.xlsx]

## Sheet: O-LSBM
PSF x		PSF y		PSF z
x (um)	I (a.u.)	y (um)	I (a.u.)	z (um)	I (a.u.)
-4.02013	0	-1.31277	0.0161055	-2.48045	0.00149614
-3.33013	0.00656429	-1.21277	0.0211914	-2.38045	0.000501033
-2.64013	0.00590953	-1.11277	0.026838	-2.28045	0.0041892
-1.95013	0.0165957	-1.01277	0.0323911	-2.18045	0.0112245
-1.26013	0.0730736	-0.912769	0.0534157	-2.08045	0.0239243
-0.570128	0.463886	-0.812769	0.0601368	-1.98045	0.0329986
0.119872	1	-0.712769	0.0885967	-1.88045	0.0522119
0.809872	0.203488	-0.612769	0.172581	-1.78045	0.0647307
1.49987	0.0674423	-0.512769	0.301886	-1.68045	0.094577
2.18987	0.0342893	-0.412769	0.378448	-1.58045	0.11276
2.87987	0.0199145	-0.312769	0.604632	-1.48045	0.121313
		-0.212769	0.779269	-1.38045	0.135063
		-0.112769	0.930325	-1.28045	0.139628
		-0.0127689	0.943768	-1.18045	0.145933
		0.0872311	1	-1.08045	0.165494
		0.187231	0.845239	-0.980453	0.197908
		0.287231	0.598371	-0.880453	0.236627
		0.387231	0.458802	-0.780453	0.304044
		0.487231	0.328156	-0.680453	0.383374
		0.587231	0.19163	-0.580453	0.475258
		0.687231	0.0800601	-0.480453	0.579925
		0.787231	0.046601	-0.380453	0.690848
		0.887231	0.0410012	-0.280453	0.803915
		0.987231	0.0156649	-0.180453	0.892981
		1.08723	0.00778241	-0.0804531	0.975763
		1.18723	0.00685466	0.0195469	0.994649
		1.28723	0.00458535	0.119547	1
		1.38723	0.00390456	0.219547	0.941268
		1.48723	0.00181545	0.319547	0.8496
		1.58723	0.00439179	0.419547	0.63236
		1.68723	0	0.519547	0.620669
				0.619547	0.381182
				0.719547	0.280871
				0.819547	0.208882
				0.919547	0.164151
				1.01955	0.145613
				1.11955	0.140185
				1.21955	0.145815
				1.31955	0.153741
				1.41955	0.155842
				1.51955	0.149934
				1.61955	0.132189
				1.71955	0.116789
				1.81955	0.0957739
				1.91955	0.0734223
				2.01955	0.0479113
				2.11955	0.0307718
				2.21955	0.0120944
				2.31955	0.00729978
				2.41955	0.00287398
				2.51955	0

## Sheet: E-LSBM
PSF x		PSF y		PSF z
x (um)	I (a.u.)	y (um)	I (a.u.)	z (um)	I (a.u.)
-2.22307	0.0789248	-1.0734	0.0571933	-3.7308	0.165433
-1.53307	0.173854	-0.923402	0.0811136	-3.4808	0.186228
-0.843067	0.178863	-0.773402	0.0578334	-3.2308	0.210305
-0.153067	1	-0.623402	0.152515	-2.9808	0.250686
0.536933	0.5225	-0.473402	0.209865	-2.7308	0.265141
1.22693	0.096086	-0.323402	0.255738	-2.4808	0.283624
1.91693	0	-0.173402	0.838866	-2.2308	0.451041
2.60693	0.0247309	-0.0234025	1	-1.9808	0.418954
		0.126598	0.759642	-1.7308	0.454487
		0.276598	0.529729	-1.4808	0.599544
		0.426598	0.267714	-1.2308	0.706397
		0.576598	0.0837055	-0.980804	0.740199
		0.726598	0.052353	-0.730804	0.699341
		0.876598	0	-0.480804	0.911227
		1.0266	0.00729163	-0.230804	0.965168
				0.0191963	0.927009
				0.269196	1
				0.519196	0.886867
				0.769196	0.917895
				1.0192	0.728236
				1.2692	0.717241
				1.5192	0.592145
				1.7692	0.508294
				2.0192	0.513799
				2.2692	0.353705
				2.5192	0.213885
				2.7692	0.153977
				3.0192	0.172713
				3.2692	0.120801
				3.5192	0.109031
				3.7692	0
				4.0192	0.0412912
				4.2692	0.022749
