# Supplementary material for: High-resolution line-scan Brillouin microscopy for live imaging of mechanical properties during embryo development
Source: Nat Methods. 2023 Mar 30;20(5):755–60. doi: 10.1038/s41592-023-01822-1 (PMC10172129; doi:10.1038/s41592-023-01822-1)
Supplement: Supplementary file 11 — Source Data Fig. 2. [file 41592_2023_1822_MOESM11_ESM.zip]

Archive with 8 entries (7 files):
- Fig2/
- __MACOSX/._Fig2
- Fig2/Thumbs.db
- __MACOSX/Fig2/._Thumbs.db
- Fig2/.DS_Store
- __MACOSX/Fig2/._.DS_Store
- Fig2/Fig2d.xlsx
- __MACOSX/Fig2/._Fig2d.xlsx
