# Supplementary material for: High-resolution line-scan Brillouin microscopy for live imaging of mechanical properties during embryo development
Source: Nat Methods. 2023 Mar 30;20(5):755–60. doi: 10.1038/s41592-023-01822-1 (PMC10172129; doi:10.1038/s41592-023-01822-1)
Supplement: Supplementary file 11 — Source Data Fig. 2. [file 41592_2023_1822_MOESM11_ESM.zip › Fig2/Fig2d.xlsx]

## Sheet: Sheet1
Figure 2, Panel d: Quantification of Brillouin shift during Ventral Furrow Formation.
Brilluin shifts values are expressed in MHz. Normalised (substracted) against timepoint '0' (when apical constriction starts)
Time (m)	Measured Signal: Embryo 1 (2)			Measured Signal: Embryo 2 (4)			Measured Signal: Embryo 3 (5)
-8.6	5.19267	5.18804	5.1947	5.17944	5.18037	5.1804	5.16224	5.16213	5.1636
-6.5	5.19422	5.18838	5.19374	5.18142	5.18256	5.18265	5.16662	5.16584	5.16627
-4.3	5.19744	5.18844	5.19501	5.18484	5.18573	5.18589	5.17019	5.1688	5.17126
-2.2	5.20019	5.18948	5.19668	5.18646	5.18771	5.18853	5.17481	5.17406	5.17543
0	5.19911	5.19051	5.19842	5.18932	5.19204	5.19212	5.17665	5.17714	5.17853
2.2	5.19775	5.19859	5.20351	5.19476	5.19691	5.19611	5.17679	5.17923	5.17936
4.3	5.20515	5.20101	5.20722	5.20031	5.19864	5.19648	5.18141	5.18212	5.18363
6.5	5.20549	5.20538	5.21297	5.20002	5.19877	5.19672	5.18984	5.18484	5.18506
8.6	5.20913	5.20858	5.21337	5.20227	5.19995	5.19607	5.18245	5.18496	5.18451
10.8	5.21246	5.20876	5.21448	5.2042	5.20115	5.19402	5.18292	5.18832	5.18532
12.9	5.21288	5.20948	5.21732	5.2021	5.2015	5.19708	5.18403	5.18963	5.18553
15.1	5.21383	5.21467	5.21715	5.20149	5.19969	5.20191	5.19293	5.1883	5.18783
17.2	5.22003	5.21594	5.21781	5.20036	5.19969	5.19929	5.19363	5.19339	5.18873
19.4	5.21642	5.21425	5.21653	5.19773	5.19592	5.19798	5.18831	5.19023	5.19003
21.5	5.21522	5.21508	5.21761	5.19405	5.19332	5.19456	5.18584	5.18659	5.18691
23.7	5.21379	5.2129	5.21415	5.19499	5.19202	5.19328	5.18205	5.18252	5.17928
Time (m)	Normalised Signal: Embryo 1 (2)			Normalised Signal: Embryo 2 (4)			Normalised Signal: Embryo 3 (5)
-8.6	-6.44016	-2.46239	-3.7179	-9.8877	-11.6763	-11.7188	-14.4081	-15.0127	-14.926
-6.5	-4.88424	-2.12765	-4.68349	-7.90501	-9.48095	-9.46569	-10.0307	-11.3039	-12.2609
-4.3	-1.66464	-2.06566	-3.41129	-4.48513	-6.30951	-6.2232	-6.4559	-8.34799	-7.27177
-2.2	1.0848	-1.02425	-1.74189	-2.86579	-4.33779	-3.58295	-1.84011	-3.08895	-3.1023
0	0	0	0	0	0	0	0	0	0
2.2	-1.35994	8.08287	5.09262	5.43928	4.86279	3.99685	0.14019	2.08521	0.834465
4.3	6.042	10.5085	8.79383	10.9859	6.59466	4.35877	4.7636	4.97198	5.10025
6.5	6.38199	14.8726	14.5488	10.6926	6.72865	4.60577	13.1888	7.6952	6.53648
8.6	10.0255	18.0793	14.9517	12.9457	7.90977	3.95632	5.80215	7.81441	5.97763
10.8	13.3514	18.259	16.057	14.8797	9.10425	1.90163	6.26993	11.1718	6.79588
12.9	13.7711	18.9786	18.8947	12.7797	9.45473	4.95911	7.38049	12.4879	6.99902
15.1	14.7233	24.168	18.7292	12.1603	7.64751	9.78947	16.2826	11.1575	9.30595
17.2	20.9236	25.4302	19.3892	11.035	7.64847	7.17497	16.9792	16.242	10.2
19.4	17.3073	23.7494	18.1046	8.40855	3.87812	5.86748	11.6591	13.0868	11.5004
21.5	16.1109	24.5695	19.1917	4.72069	1.27316	2.44331	9.19247	9.44519	8.38041
23.7	14.6809	22.398	15.7237	5.66626	-0.0214577	1.16205	5.3978	5.37634	0.748158
