# Supplementary material for: High-resolution line-scan Brillouin microscopy for live imaging of mechanical properties during embryo development
Source: Nat Methods. 2023 Mar 30;20(5):755–60. doi: 10.1038/s41592-023-01822-1 (PMC10172129; doi:10.1038/s41592-023-01822-1)
Supplement: Supplementary file 12 — Source Data Fig. 3. [file 41592_2023_1822_MOESM12_ESM.zip]

Archive with 7 entries (6 files):
- Fig3/
- __MACOSX/._Fig3
- Fig3/.DS_Store
- __MACOSX/Fig3/._.DS_Store
- Fig3/Figure3h.xlsx
- __MACOSX/Fig3/._Figure3h.xlsx
- Fig3/fig 3d.xlsx
