# Supplementary material for: High-resolution line-scan Brillouin microscopy for live imaging of mechanical properties during embryo development
Source: Nat Methods. 2023 Mar 30;20(5):755–60. doi: 10.1038/s41592-023-01822-1 (PMC10172129; doi:10.1038/s41592-023-01822-1)
Supplement: Supplementary file 12 — Source Data Fig. 3. [file 41592_2023_1822_MOESM12_ESM.zip › Fig3/Figure3h.xlsx]

## Sheet: Sheet1
Figure 3, Panel h: Quantification of Brillouin in Phallusia embryo cell populations.
Brilluin shifts values are expressed in GHz. Values are Medians of segmented cells and upper and lower limits of the corresponding IQRs
	Epidermis			CNS			Endo-mesoderm
	Median	IQR - 3rd Quartile	IQR - 1st Quartile	Median	IQR - 3rd Quartile	IQR - 1st Quartile	Median	IQR - 3rd Quartile	IQR - 1st Quartile
Embryo 1	5.0844	5.1179	5.0453	5.1137	5.1468	5.0751	5.1427	5.1658	5.1142
Embryo 2	5.1071	5.1487	5.0491	5.0759	5.117	5.041	5.1553	5.1823	5.1191
Embryo 3	5.1052	5.1356	5.0733	5.13	5.1577	5.1008	5.1693	5.1908	5.143
