# Supplementary material for: High-resolution line-scan Brillouin microscopy for live imaging of mechanical properties during embryo development
Source: Nat Methods. 2023 Mar 30;20(5):755–60. doi: 10.1038/s41592-023-01822-1 (PMC10172129; doi:10.1038/s41592-023-01822-1)
Supplement: Supplementary file 12 — Source Data Fig. 3. [file 41592_2023_1822_MOESM12_ESM.zip › Fig3/fig 3d.xlsx]

## Sheet: Foglio1
x (um)	BS (GHz)
0	3.92089
0.7	3.92884
1.4	3.95468
2.1	3.99804
2.8	3.97122
3.5	3.93112
4.2	3.90906
4.9	3.90648
