# Supplementary material for: High-resolution line-scan Brillouin microscopy for live imaging of mechanical properties during embryo development
Source: Nat Methods. 2023 Mar 30;20(5):755–60. doi: 10.1038/s41592-023-01822-1 (PMC10172129; doi:10.1038/s41592-023-01822-1)
Supplement: Supplementary file 13 — Source Data Extended Data Fig. 2. [file 41592_2023_1822_MOESM13_ESM.zip › SI fig2/SI fig2c-d.xlsx]

## Sheet: ASE noise
without filter		with filter
wavelength (nm)	ASE (dB)	wavelength (nm)	ASE (dB)
-3.15905	-65.6075	-3.15905	-103.234
-3.15501	-65.5979	-3.15501	-103.228
-3.15097	-65.586	-3.15097	-103.234
-3.14693	-65.5711	-3.14693	-103.256
-3.14289	-65.5576	-3.14289	-103.144
-3.13885	-65.5472	-3.13885	-103.236
-3.13481	-65.5301	-3.13481	-103.247
-3.13077	-65.526	-3.13077	-103.216
-3.12673	-65.5131	-3.12673	-103.141
-3.12269	-65.5054	-3.12269	-103.216
-3.11865	-65.51	-3.11865	-103.183
-3.11461	-65.5055	-3.11461	-103.214
-3.11057	-65.5045	-3.11057	-103.17
-3.10653	-65.5039	-3.10653	-103.13
-3.10249	-65.4976	-3.10249	-103.102
-3.09845	-65.4997	-3.09845	-103.183
-3.09441	-65.5079	-3.09441	-103.18
-3.09037	-65.5067	-3.09037	-103.142
-3.08633	-65.5102	-3.08633	-103.23
-3.08229	-65.5024	-3.08229	-103.198
-3.07825	-65.5065	-3.07825	-103.174
-3.07421	-65.5043	-3.07421	-103.203
-3.07017	-65.5065	-3.07017	-103.209
-3.06613	-65.5034	-3.06613	-103.196
-3.06209	-65.5025	-3.06209	-103.197
-3.05805	-65.5036	-3.05805	-103.15
-3.05401	-65.5135	-3.05401	-103.231
-3.04997	-65.5209	-3.04997	-103.207
-3.04593	-65.52	-3.04593	-103.177
-3.04189	-65.5166	-3.04189	-103.129
-3.03785	-65.5266	-3.03785	-103.192
-3.03381	-65.5291	-3.03381	-103.229
-3.02977	-65.5255	-3.02977	-103.236
-3.02574	-65.5227	-3.02574	-103.246
-3.0217	-65.5261	-3.0217	-103.183
-3.01766	-65.5176	-3.01766	-103.14
-3.01362	-65.5121	-3.01362	-103.142
-3.00958	-65.514	-3.00958	-103.178
-3.00554	-65.5109	-3.00554	-103.159
-3.0015	-65.5105	-3.0015	-103.188
-2.99746	-65.5137	-2.99746	-103.152
-2.99342	-65.5124	-2.99342	-103.161
-2.98938	-65.5239	-2.98938	-103.183
-2.98534	-65.5225	-2.98534	-103.125
-2.9813	-65.5223	-2.9813	-103.146
-2.97726	-65.5298	-2.97726	-103.188
-2.97322	-65.5402	-2.97322	-103.164
-2.96918	-65.5514	-2.96918	-103.124
-2.96514	-65.5518	-2.96514	-103.135
-2.9611	-65.5608	-2.9611	-103.181
-2.95706	-65.5623	-2.95706	-103.174
-2.95302	-65.5695	-2.95302	-103.181
-2.94898	-65.5775	-2.94898	-103.19
-2.94494	-65.5751	-2.94494	-103.185
-2.9409	-65.5811	-2.9409	-103.19
-2.93686	-65.5766	-2.93686	-103.186
-2.93282	-65.5712	-2.93282	-103.158
-2.92878	-65.5715	-2.92878	-103.173
-2.92474	-65.5676	-2.92474	-103.182
-2.9207	-65.5788	-2.9207	-103.21
-2.91666	-65.5819	-2.91666	-103.187
-2.91262	-65.5788	-2.91262	-103.165
-2.90858	-65.584	-2.90858	-103.196
-2.90454	-65.5887	-2.90454	-103.192
-2.9005	-65.5975	-2.9005	-103.215
-2.89646	-65.5941	-2.89646	-103.191
-2.89243	-65.5923	-2.89243	-103.204
-2.88839	-65.589	-2.88839	-103.205
-2.88435	-65.5837	-2.88435	-103.176
-2.88031	-65.5859	-2.88031	-103.191
-2.87627	-65.58	-2.87627	-103.171
-2.87223	-65.5766	-2.87223	-103.155
-2.86819	-65.5662	-2.86819	-103.165
-2.86415	-65.5582	-2.86415	-103.192
-2.86011	-65.5598	-2.86011	-103.185
-2.85607	-65.5592	-2.85607	-103.197
-2.85203	-65.557	-2.85203	-103.192
-2.84799	-65.5549	-2.84799	-103.14
-2.84395	-65.5586	-2.84395	-103.092
-2.83991	-65.5694	-2.83991	-103.161
-2.83587	-65.5783	-2.83587	-103.219
-2.83183	-65.5901	-2.83183	-103.163
-2.82779	-65.5988	-2.82779	-103.176
-2.82375	-65.594	-2.82375	-103.212
-2.81971	-65.5844	-2.81971	-103.199
-2.81567	-65.5898	-2.81567	-103.194
-2.81163	-65.5746	-2.81163	-103.192
-2.80759	-65.5683	-2.80759	-103.156
-2.80355	-65.5485	-2.80355	-103.157
-2.79951	-65.5465	-2.79951	-103.148
-2.79547	-65.5389	-2.79547	-103.172
-2.79143	-65.5292	-2.79143	-103.202
-2.78739	-65.526	-2.78739	-103.132
-2.78335	-65.5298	-2.78335	-103.147
-2.77931	-65.5383	-2.77931	-103.169
-2.77527	-65.5403	-2.77527	-103.165
-2.77123	-65.537	-2.77123	-103.064
-2.76719	-65.5314	-2.76719	-103.086
-2.76315	-65.5282	-2.76315	-103.116
-2.75912	-65.5237	-2.75912	-103.136
-2.75508	-65.5264	-2.75508	-103.159
-2.75104	-65.5153	-2.75104	-103.144
-2.747	-65.5035	-2.747	-103.155
-2.74296	-65.4952	-2.74296	-103.17
-2.73892	-65.4843	-2.73892	-103.136
-2.73488	-65.4769	-2.73488	-103.108
-2.73084	-65.4778	-2.73084	-103.133
-2.7268	-65.4764	-2.7268	-103.124
-2.72276	-65.4775	-2.72276	-103.096
-2.71872	-65.4771	-2.71872	-103.113
-2.71468	-65.4881	-2.71468	-103.127
-2.71064	-65.4871	-2.71064	-103.115
-2.7066	-65.4889	-2.7066	-103.085
-2.70256	-65.4869	-2.70256	-103.118
-2.69852	-65.4827	-2.69852	-103.096
-2.69448	-65.4788	-2.69448	-103.127
-2.69044	-65.472	-2.69044	-103.119
-2.6864	-65.4606	-2.6864	-103.013
-2.68236	-65.4625	-2.68236	-103.105
-2.67832	-65.4518	-2.67832	-103.118
-2.67428	-65.4442	-2.67428	-103.109
-2.67024	-65.4399	-2.67024	-103.114
-2.6662	-65.4341	-2.6662	-103.081
-2.66216	-65.4259	-2.66216	-103.018
-2.65812	-65.4268	-2.65812	-103.088
-2.65408	-65.4292	-2.65408	-103.085
-2.65004	-65.4247	-2.65004	-103.106
-2.646	-65.4154	-2.646	-103.039
-2.64196	-65.4149	-2.64196	-103.072
-2.63792	-65.4125	-2.63792	-103.086
-2.63388	-65.4097	-2.63388	-103.082
-2.62984	-65.4046	-2.62984	-103.07
-2.62581	-65.4033	-2.62581	-103.107
-2.62177	-65.398	-2.62177	-103.074
-2.61773	-65.3957	-2.61773	-103.079
-2.61369	-65.3837	-2.61369	-103.057
-2.60965	-65.3825	-2.60965	-103.108
-2.60561	-65.3748	-2.60561	-103.087
-2.60157	-65.37	-2.60157	-103.071
-2.59753	-65.3594	-2.59753	-103.043
-2.59349	-65.3535	-2.59349	-103.042
-2.58945	-65.3512	-2.58945	-103.091
-2.58541	-65.3528	-2.58541	-103.079
-2.58137	-65.3454	-2.58137	-103.085
-2.57733	-65.3334	-2.57733	-102.999
-2.57329	-65.3289	-2.57329	-103.086
-2.56925	-65.3332	-2.56925	-103.058
-2.56521	-65.3332	-2.56521	-103.059
-2.56117	-65.3181	-2.56117	-103.061
-2.55713	-65.3162	-2.55713	-103.076
-2.55309	-65.3123	-2.55309	-103.059
-2.54905	-65.3074	-2.54905	-103.049
-2.54501	-65.2956	-2.54501	-103.021
-2.54097	-65.2948	-2.54097	-103.089
-2.53693	-65.2858	-2.53693	-103.064
-2.53289	-65.2739	-2.53289	-103.077
-2.52885	-65.2669	-2.52885	-103.077
-2.52481	-65.2595	-2.52481	-103.041
-2.52077	-65.2567	-2.52077	-103.015
-2.51673	-65.2649	-2.51673	-103.06
-2.51269	-65.2655	-2.51269	-103.076
-2.50865	-65.2661	-2.50865	-103.043
-2.50461	-65.279	-2.50461	-103.037
-2.50057	-65.2963	-2.50057	-103.062
-2.49653	-65.3033	-2.49653	-103.055
-2.49249	-65.3056	-2.49249	-103.068
-2.48846	-65.3113	-2.48846	-103.041
-2.48442	-65.3183	-2.48442	-103.016
-2.48038	-65.3181	-2.48038	-103.059
-2.47634	-65.3185	-2.47634	-103.058
-2.4723	-65.3177	-2.4723	-103.035
-2.46826	-65.3147	-2.46826	-103.034
-2.46422	-65.316	-2.46422	-103.036
-2.46018	-65.3213	-2.46018	-103.07
-2.45614	-65.33	-2.45614	-103.07
-2.4521	-65.3359	-2.4521	-103.09
-2.44806	-65.3453	-2.44806	-103.07
-2.44402	-65.353	-2.44402	-103.068
-2.43998	-65.3645	-2.43998	-103.024
-2.43594	-65.3705	-2.43594	-103.055
-2.4319	-65.3697	-2.4319	-103.037
-2.42786	-65.3741	-2.42786	-103.055
-2.42382	-65.3667	-2.42382	-103.087
-2.41978	-65.3642	-2.41978	-103.065
-2.41574	-65.3539	-2.41574	-103.058
-2.4117	-65.3471	-2.4117	-103.079
-2.40766	-65.3407	-2.40766	-103.116
-2.40362	-65.3448	-2.40362	-103.063
-2.39958	-65.3355	-2.39958	-103.08
-2.39554	-65.3336	-2.39554	-103.078
-2.3915	-65.3427	-2.3915	-103.105
-2.38746	-65.3462	-2.38746	-103.095
-2.38342	-65.359	-2.38342	-103.144
-2.37938	-65.3702	-2.37938	-103.138
-2.37534	-65.3801	-2.37534	-103.098
-2.3713	-65.3875	-2.3713	-103.15
-2.36726	-65.3941	-2.36726	-103.074
-2.36322	-65.3942	-2.36322	-103.127
-2.35918	-65.3869	-2.35918	-103.173
-2.35515	-65.3843	-2.35515	-103.133
-2.35111	-65.376	-2.35111	-103.152
-2.34707	-65.3691	-2.34707	-103.13
-2.34303	-65.3641	-2.34303	-103.131
-2.33899	-65.3636	-2.33899	-103.123
-2.33495	-65.3627	-2.33495	-103.12
-2.33091	-65.3562	-2.33091	-103.14
-2.32687	-65.3578	-2.32687	-103.107
-2.32283	-65.3605	-2.32283	-103.139
-2.31879	-65.3644	-2.31879	-103.141
-2.31475	-65.3682	-2.31475	-103.138
-2.31071	-65.3592	-2.31071	-103.134
-2.30667	-65.3602	-2.30667	-103.116
-2.30263	-65.351	-2.30263	-103.086
-2.29859	-65.3414	-2.29859	-103.098
-2.29455	-65.3375	-2.29455	-103.119
-2.29051	-65.327	-2.29051	-103.126
-2.28647	-65.3211	-2.28647	-103.148
-2.28243	-65.3071	-2.28243	-103.112
-2.27839	-65.2914	-2.27839	-103.07
-2.27435	-65.2812	-2.27435	-103.121
-2.27031	-65.2715	-2.27031	-103.101
-2.26627	-65.2608	-2.26627	-103.081
-2.26223	-65.2542	-2.26223	-103.1
-2.25819	-65.248	-2.25819	-103.076
-2.25415	-65.2343	-2.25415	-103.092
-2.25011	-65.225	-2.25011	-103.086
-2.24607	-65.2099	-2.24607	-103.11
-2.24203	-65.2004	-2.24203	-103.04
-2.23799	-65.1928	-2.23799	-103.072
-2.23395	-65.1831	-2.23395	-103.105
-2.22991	-65.1694	-2.22991	-103.07
-2.22587	-65.1666	-2.22587	-103.062
-2.22184	-65.1511	-2.22184	-103.082
-2.2178	-65.1382	-2.2178	-103.1
-2.21376	-65.1344	-2.21376	-103.095
-2.20972	-65.1292	-2.20972	-103.103
-2.20568	-65.1157	-2.20568	-103.072
-2.20164	-65.0981	-2.20164	-103.061
-2.1976	-65.0927	-2.1976	-103.083
-2.19356	-65.0804	-2.19356	-103.064
-2.18952	-65.0738	-2.18952	-103.061
-2.18548	-65.0613	-2.18548	-103.012
-2.18144	-65.0516	-2.18144	-103.044
-2.1774	-65.0497	-2.1774	-103.081
-2.17336	-65.0481	-2.17336	-103.105
-2.16932	-65.0476	-2.16932	-103.095
-2.16528	-65.0402	-2.16528	-103.102
-2.16124	-65.0372	-2.16124	-103.077
-2.1572	-65.0316	-2.1572	-103.102
-2.15316	-65.0207	-2.15316	-103.097
-2.14912	-65.0113	-2.14912	-103.048
-2.14508	-65.0082	-2.14508	-103.1
-2.14104	-64.996	-2.14104	-103.085
-2.137	-64.9844	-2.137	-103.098
-2.13296	-64.9769	-2.13296	-103.087
-2.12892	-64.9663	-2.12892	-103.066
-2.12488	-64.9548	-2.12488	-103.1
-2.12084	-64.9554	-2.12084	-103.11
-2.1168	-64.9523	-2.1168	-103.109
-2.11276	-64.9514	-2.11276	-103.07
-2.10872	-64.9534	-2.10872	-103.116
-2.10468	-64.9528	-2.10468	-103.077
-2.10064	-64.9529	-2.10064	-103.05
-2.0966	-64.948	-2.0966	-102.986
-2.09256	-64.9413	-2.09256	-103.036
-2.08852	-64.9314	-2.08852	-103.077
-2.08449	-64.9294	-2.08449	-103.083
-2.08045	-64.9193	-2.08045	-103.023
-2.07641	-64.911	-2.07641	-103.037
-2.07237	-64.8956	-2.07237	-103.023
-2.06833	-64.8838	-2.06833	-102.988
-2.06429	-64.8869	-2.06429	-103.065
-2.06025	-64.8913	-2.06025	-103.039
-2.05621	-64.8911	-2.05621	-103.038
-2.05217	-64.8987	-2.05217	-103.089
-2.04813	-64.9028	-2.04813	-103.064
-2.04409	-64.9096	-2.04409	-103.021
-2.04005	-64.9188	-2.04005	-103.018
-2.03601	-64.9215	-2.03601	-103.01
-2.03197	-64.9152	-2.03197	-103.021
-2.02793	-64.9146	-2.02793	-103.022
-2.02389	-64.911	-2.02389	-102.966
-2.01985	-64.9012	-2.01985	-103.009
-2.01581	-64.8931	-2.01581	-102.997
-2.01177	-64.8823	-2.01177	-102.982
-2.00773	-64.8799	-2.00773	-102.994
-2.00369	-64.8735	-2.00369	-102.996
-1.99965	-64.8792	-1.99965	-103.019
-1.99561	-64.8857	-1.99561	-102.984
-1.99157	-64.8886	-1.99157	-103.019
-1.98753	-64.8991	-1.98753	-103.012
-1.98349	-64.9101	-1.98349	-103.001
-1.97945	-64.9131	-1.97945	-103
-1.97541	-64.9243	-1.97541	-102.952
-1.97137	-64.9337	-1.97137	-103.018
-1.96733	-64.9314	-1.96733	-103.011
-1.96329	-64.9292	-1.96329	-103.052
-1.95925	-64.9197	-1.95925	-103.035
-1.95521	-64.9182	-1.95521	-103.039
-1.95118	-64.9134	-1.95118	-103.041
-1.94714	-64.9162	-1.94714	-103.022
-1.9431	-64.9201	-1.9431	-103.041
-1.93906	-64.923	-1.93906	-103.04
-1.93502	-64.923	-1.93502	-103.023
-1.93098	-64.934	-1.93098	-103.073
-1.92694	-64.9352	-1.92694	-103.109
-1.9229	-64.9419	-1.9229	-103.09
-1.91886	-64.943	-1.91886	-103.088
-1.91482	-64.9482	-1.91482	-103.111
-1.91078	-64.9482	-1.91078	-103.098
-1.90674	-64.9544	-1.90674	-103.061
-1.9027	-64.9572	-1.9027	-103.101
-1.89866	-64.9578	-1.89866	-103.115
-1.89462	-64.9587	-1.89462	-103.116
-1.89058	-64.9612	-1.89058	-103.11
-1.88654	-64.966	-1.88654	-103.123
-1.8825	-64.9674	-1.8825	-103.101
-1.87846	-64.972	-1.87846	-103.102
-1.87442	-64.9803	-1.87442	-103.094
-1.87038	-64.9835	-1.87038	-103.117
-1.86634	-64.9895	-1.86634	-103.091
-1.8623	-64.9864	-1.8623	-103.103
-1.85826	-64.9928	-1.85826	-103.123
-1.85422	-64.9927	-1.85422	-103.128
-1.85018	-64.995	-1.85018	-103.121
-1.84614	-64.9944	-1.84614	-103.135
-1.8421	-65.0032	-1.8421	-103.152
-1.83806	-65.0103	-1.83806	-103.172
-1.83402	-65.0129	-1.83402	-103.116
-1.82998	-65.0132	-1.82998	-103.164
-1.82594	-65.0121	-1.82594	-103.125
-1.8219	-65.0108	-1.8219	-103.12
-1.81787	-65.0192	-1.81787	-103.136
-1.81383	-65.0156	-1.81383	-103.186
-1.80979	-65.0128	-1.80979	-103.195
-1.80575	-65.0168	-1.80575	-103.172
-1.80171	-65.006	-1.80171	-103.106
-1.79767	-65.0062	-1.79767	-103.17
-1.79363	-65.0005	-1.79363	-103.161
-1.78959	-64.9954	-1.78959	-103.13
-1.78555	-64.9863	-1.78555	-103.098
-1.78151	-64.9957	-1.78151	-103.135
-1.77747	-65.0012	-1.77747	-103.149
-1.77343	-65.006	-1.77343	-103.148
-1.76939	-65.0097	-1.76939	-103.167
-1.76535	-65.0122	-1.76535	-103.144
-1.76131	-65.0109	-1.76131	-103.148
-1.75727	-65.0098	-1.75727	-103.154
-1.75323	-65.0177	-1.75323	-103.156
-1.74919	-65.0071	-1.74919	-103.225
-1.74515	-64.9959	-1.74515	-103.179
-1.74111	-64.9844	-1.74111	-103.171
-1.73707	-64.9741	-1.73707	-103.206
-1.73303	-64.9631	-1.73303	-103.157
-1.72899	-64.9637	-1.72899	-103.155
-1.72495	-64.9525	-1.72495	-103.171
-1.72091	-64.9537	-1.72091	-103.174
-1.71687	-64.9648	-1.71687	-103.15
-1.71283	-64.9652	-1.71283	-103.16
-1.70879	-64.969	-1.70879	-103.167
-1.70475	-64.969	-1.70475	-103.173
-1.70071	-64.9655	-1.70071	-103.167
-1.69667	-64.9649	-1.69667	-103.187
-1.69263	-64.9552	-1.69263	-103.165
-1.68859	-64.9432	-1.68859	-103.194
-1.68455	-64.9266	-1.68455	-103.124
-1.68052	-64.9111	-1.68052	-103.126
-1.67648	-64.8885	-1.67648	-103.148
-1.67244	-64.8684	-1.67244	-103.16
-1.6684	-64.8578	-1.6684	-103.113
-1.66436	-64.8327	-1.66436	-103.045
-1.66032	-64.8381	-1.66032	-103.114
-1.65628	-64.8344	-1.65628	-103.139
-1.65224	-64.8302	-1.65224	-103.154
-1.6482	-64.8292	-1.6482	-103.185
-1.64416	-64.8269	-1.64416	-103.176
-1.64012	-64.8266	-1.64012	-103.137
-1.63608	-64.8105	-1.63608	-103.128
-1.63204	-64.8005	-1.63204	-103.074
-1.628	-64.7926	-1.628	-103.127
-1.62396	-64.7784	-1.62396	-103.121
-1.61992	-64.7563	-1.61992	-103.102
-1.61588	-64.7443	-1.61588	-103.065
-1.61184	-64.7378	-1.61184	-103.095
-1.6078	-64.7258	-1.6078	-103.075
-1.60376	-64.7258	-1.60376	-103.085
-1.59972	-64.7268	-1.59972	-103.092
-1.59568	-64.7252	-1.59568	-103.052
-1.59164	-64.7323	-1.59164	-103.107
-1.5876	-64.7296	-1.5876	-103.087
-1.58356	-64.7341	-1.58356	-103.111
-1.57952	-64.7346	-1.57952	-103.099
-1.57548	-64.7369	-1.57548	-103.107
-1.57144	-64.7416	-1.57144	-103.095
-1.5674	-64.7412	-1.5674	-103.103
-1.56336	-64.7369	-1.56336	-103.113
-1.55932	-64.7288	-1.55932	-103.113
-1.55528	-64.7305	-1.55528	-103.089
-1.55124	-64.7283	-1.55124	-103.075
-1.54721	-64.7286	-1.54721	-103.11
-1.54317	-64.7303	-1.54317	-103.076
-1.53913	-64.7348	-1.53913	-103.033
-1.53509	-64.7359	-1.53509	-103.023
-1.53105	-64.7411	-1.53105	-103.097
-1.52701	-64.7416	-1.52701	-103.108
-1.52297	-64.7448	-1.52297	-103.119
-1.51893	-64.7438	-1.51893	-103.1
-1.51489	-64.7427	-1.51489	-103.092
-1.51085	-64.7416	-1.51085	-103.131
-1.50681	-64.7383	-1.50681	-103.12
-1.50277	-64.7392	-1.50277	-103.098
-1.49873	-64.7366	-1.49873	-103.11
-1.49469	-64.7376	-1.49469	-103.077
-1.49065	-64.7317	-1.49065	-103.067
-1.48661	-64.7323	-1.48661	-103.077
-1.48257	-64.7285	-1.48257	-103.09
-1.47853	-64.7185	-1.47853	-103.055
-1.47449	-64.7105	-1.47449	-103.012
-1.47045	-64.715	-1.47045	-103.069
-1.46641	-64.7153	-1.46641	-103.059
-1.46237	-64.7164	-1.46237	-103.072
-1.45833	-64.719	-1.45833	-103.102
-1.45429	-64.7234	-1.45429	-103.106
-1.45025	-64.7248	-1.45025	-103.1
-1.44621	-64.7306	-1.44621	-103.05
-1.44217	-64.7472	-1.44217	-103.056
-1.43813	-64.7534	-1.43813	-103.101
-1.43409	-64.7571	-1.43409	-103.094
-1.43005	-64.7777	-1.43005	-103.113
-1.42601	-64.7798	-1.42601	-103.104
-1.42197	-64.7835	-1.42197	-103.109
-1.41793	-64.7849	-1.41793	-103.107
-1.41389	-64.7863	-1.41389	-103.075
-1.40986	-64.7877	-1.40986	-103.076
-1.40582	-64.7812	-1.40582	-103.086
-1.40178	-64.7798	-1.40178	-103.078
-1.39774	-64.7814	-1.39774	-103.074
-1.3937	-64.7834	-1.3937	-103.115
-1.38966	-64.7866	-1.38966	-103.116
-1.38562	-64.7951	-1.38562	-103.083
-1.38158	-64.806	-1.38158	-103.099
-1.37754	-64.8158	-1.37754	-103.09
-1.3735	-64.8164	-1.3735	-103.081
-1.36946	-64.8283	-1.36946	-103.065
-1.36542	-64.8294	-1.36542	-103.015
-1.36138	-64.8304	-1.36138	-103.073
-1.35734	-64.8181	-1.35734	-103.02
-1.3533	-64.8119	-1.3533	-103.05
-1.34926	-64.7967	-1.34926	-103.062
-1.34522	-64.7849	-1.34522	-103.059
-1.34118	-64.7654	-1.34118	-103.072
-1.33714	-64.7555	-1.33714	-103.083
-1.3331	-64.7488	-1.3331	-103.008
-1.32906	-64.7387	-1.32906	-103.007
-1.32502	-64.738	-1.32502	-103.033
-1.32098	-64.7411	-1.32098	-103.046
-1.31694	-64.7451	-1.31694	-103.039
-1.3129	-64.7545	-1.3129	-103.048
-1.30886	-64.7527	-1.30886	-103.039
-1.30482	-64.7551	-1.30482	-103.001
-1.30078	-64.747	-1.30078	-102.972
-1.29674	-64.7519	-1.29674	-103.02
-1.2927	-64.7494	-1.2927	-103.057
-1.28866	-64.7362	-1.28866	-103.054
-1.28462	-64.7224	-1.28462	-103.06
-1.28058	-64.7045	-1.28058	-103.039
-1.27655	-64.6863	-1.27655	-103.061
-1.27251	-64.6769	-1.27251	-103.045
-1.26847	-64.6795	-1.26847	-103.061
-1.26443	-64.6759	-1.26443	-103.074
-1.26039	-64.6747	-1.26039	-103.026
-1.25635	-64.6825	-1.25635	-102.998
-1.25231	-64.6906	-1.25231	-103.049
-1.24827	-64.6912	-1.24827	-103.055
-1.24423	-64.6996	-1.24423	-103.071
-1.24019	-64.6944	-1.24019	-103.038
-1.23615	-64.6911	-1.23615	-103.014
-1.23211	-64.6844	-1.23211	-103.041
-1.22807	-64.6713	-1.22807	-102.975
-1.22403	-64.6657	-1.22403	-103.014
-1.21999	-64.6512	-1.21999	-103.041
-1.21595	-64.6414	-1.21595	-103.028
-1.21191	-64.6289	-1.21191	-102.961
-1.20787	-64.6206	-1.20787	-103.006
-1.20383	-64.6196	-1.20383	-103.01
-1.19979	-64.6142	-1.19979	-103.052
-1.19575	-64.6187	-1.19575	-103.032
-1.19171	-64.6207	-1.19171	-103.019
-1.18767	-64.6164	-1.18767	-102.985
-1.18363	-64.6168	-1.18363	-102.983
-1.17959	-64.613	-1.17959	-102.965
-1.17555	-64.6036	-1.17555	-102.977
-1.17151	-64.6032	-1.17151	-103.004
-1.16747	-64.5941	-1.16747	-102.987
-1.16343	-64.578	-1.16343	-102.977
-1.15939	-64.5662	-1.15939	-102.972
-1.15535	-64.5496	-1.15535	-102.944
-1.15131	-64.5474	-1.15131	-102.934
-1.14727	-64.5393	-1.14727	-102.988
-1.14324	-64.5284	-1.14324	-102.974
-1.1392	-64.5184	-1.1392	-102.982
-1.13516	-64.5151	-1.13516	-102.972
-1.13112	-64.5094	-1.13112	-102.956
-1.12708	-64.5059	-1.12708	-102.96
-1.12304	-64.497	-1.12304	-102.969
-1.119	-64.4935	-1.119	-102.958
-1.11496	-64.4883	-1.11496	-102.984
-1.11092	-64.4885	-1.11092	-102.996
-1.10688	-64.4777	-1.10688	-102.955
-1.10284	-64.4664	-1.10284	-102.951
-1.0988	-64.46	-1.0988	-102.933
-1.09476	-64.4499	-1.09476	-102.963
-1.09072	-64.4449	-1.09072	-102.966
-1.08668	-64.4407	-1.08668	-102.979
-1.08264	-64.4301	-1.08264	-102.958
-1.0786	-64.426	-1.0786	-102.971
-1.07456	-64.4196	-1.07456	-102.966
-1.07052	-64.4084	-1.07052	-102.985
-1.06648	-64.4037	-1.06648	-102.992
-1.06244	-64.3952	-1.06244	-102.993
-1.0584	-64.3877	-1.0584	-102.971
-1.05436	-64.3785	-1.05436	-102.995
-1.05032	-64.3845	-1.05032	-103.001
-1.04628	-64.3792	-1.04628	-102.991
-1.04224	-64.3781	-1.04224	-103.014
-1.0382	-64.3809	-1.0382	-103.016
-1.03416	-64.3833	-1.03416	-103.02
-1.03012	-64.3797	-1.03012	-102.988
-1.02608	-64.376	-1.02608	-102.94
-1.02204	-64.3763	-1.02204	-103.001
-1.018	-64.3679	-1.018	-103.001
-1.01396	-64.3558	-1.01396	-103.007
-1.00992	-64.3422	-1.00992	-102.981
-1.00589	-64.3274	-1.00589	-102.986
-1.00185	-64.3211	-1.00185	-102.959
-0.997806	-64.3165	-0.997806	-102.966
-0.993766	-64.3103	-0.993766	-102.935
-0.989726	-64.3057	-0.989726	-102.92
-0.985687	-64.3035	-0.985687	-102.898
-0.981647	-64.3138	-0.981647	-102.943
-0.977607	-64.3094	-0.977607	-102.925
-0.973568	-64.3066	-0.973568	-102.945
-0.969528	-64.3059	-0.969528	-102.909
-0.965488	-64.3036	-0.965488	-102.947
-0.961449	-64.307	-0.961449	-102.955
-0.957409	-64.2925	-0.957409	-102.925
-0.953369	-64.2782	-0.953369	-102.92
-0.94933	-64.2732	-0.94933	-102.921
-0.94529	-64.2661	-0.94529	-102.907
-0.94125	-64.2458	-0.94125	-102.876
-0.93721	-64.2494	-0.93721	-102.885
-0.933171	-64.2416	-0.933171	-102.912
-0.929131	-64.249	-0.929131	-102.924
-0.925091	-64.2623	-0.925091	-102.948
-0.921052	-64.2686	-0.921052	-102.941
-0.917012	-64.2799	-0.917012	-102.951
-0.912972	-64.2908	-0.912972	-102.901
-0.908933	-64.3015	-0.908933	-102.929
-0.904893	-64.3163	-0.904893	-102.943
-0.900853	-64.3221	-0.900853	-102.939
-0.896813	-64.3177	-0.896813	-102.94
-0.892774	-64.3182	-0.892774	-102.949
-0.888734	-64.3105	-0.888734	-102.929
-0.884694	-64.3102	-0.884694	-102.918
-0.880655	-64.2984	-0.880655	-102.925
-0.876615	-64.2964	-0.876615	-102.907
-0.872575	-64.2977	-0.872575	-102.924
-0.868536	-64.3042	-0.868536	-102.933
-0.864496	-64.3113	-0.864496	-102.91
-0.860456	-64.3211	-0.860456	-102.934
-0.856416	-64.3374	-0.856416	-102.889
-0.852377	-64.3502	-0.852377	-102.912
-0.848337	-64.3529	-0.848337	-102.882
-0.844297	-64.3497	-0.844297	-102.835
-0.840258	-64.3593	-0.840258	-102.857
-0.836218	-64.3606	-0.836218	-102.837
-0.832178	-64.3546	-0.832178	-102.88
-0.828138	-64.3485	-0.828138	-102.859
-0.824099	-64.3414	-0.824099	-102.827
-0.820059	-64.3363	-0.820059	-102.799
-0.816019	-64.3325	-0.816019	-102.755
-0.81198	-64.3379	-0.81198	-102.816
-0.80794	-64.3403	-0.80794	-102.772
-0.8039	-64.3461	-0.8039	-102.762
-0.799861	-64.3593	-0.799861	-102.738
-0.795821	-64.3677	-0.795821	-102.752
-0.791781	-64.377	-0.791781	-102.74
-0.787741	-64.3756	-0.787741	-102.749
-0.783702	-64.3667	-0.783702	-102.598
-0.779662	-64.3837	-0.779662	-102.667
-0.775622	-64.3955	-0.775622	-102.67
-0.771583	-64.3916	-0.771583	-102.661
-0.767543	-64.3873	-0.767543	-102.615
-0.763503	-64.3881	-0.763503	-102.609
-0.759464	-64.3903	-0.759464	-102.65
-0.755424	-64.3874	-0.755424	-102.635
-0.751384	-64.3881	-0.751384	-102.537
-0.747344	-64.3877	-0.747344	-102.564
-0.743305	-64.3821	-0.743305	-102.531
-0.739265	-64.3855	-0.739265	-102.535
-0.735225	-64.3797	-0.735225	-102.55
-0.731186	-64.3756	-0.731186	-102.537
-0.727146	-64.3665	-0.727146	-102.53
-0.723106	-64.3653	-0.723106	-102.541
-0.719067	-64.3548	-0.719067	-102.514
-0.715027	-64.3463	-0.715027	-102.535
-0.710987	-64.3429	-0.710987	-102.506
-0.706947	-64.3392	-0.706947	-102.514
-0.702908	-64.3425	-0.702908	-102.576
-0.698868	-64.3364	-0.698868	-102.562
-0.694828	-64.3272	-0.694828	-102.505
-0.690789	-64.3243	-0.690789	-102.56
-0.686749	-64.3196	-0.686749	-102.545
-0.682709	-64.3158	-0.682709	-102.6
-0.67867	-64.311	-0.67867	-102.565
-0.67463	-64.3081	-0.67463	-102.594
-0.67059	-64.3015	-0.67059	-102.593
-0.666551	-64.2921	-0.666551	-102.593
-0.662511	-64.2869	-0.662511	-102.571
-0.658471	-64.2834	-0.658471	-102.552
-0.654431	-64.283	-0.654431	-102.543
-0.650392	-64.2861	-0.650392	-102.552
-0.646352	-64.2903	-0.646352	-102.557
-0.642312	-64.2987	-0.642312	-102.515
-0.638273	-64.3103	-0.638273	-102.506
-0.634233	-64.3123	-0.634233	-102.491
-0.630193	-64.3154	-0.630193	-102.471
-0.626154	-64.3157	-0.626154	-102.39
-0.622114	-64.312	-0.622114	-102.381
-0.618074	-64.3087	-0.618074	-102.358
-0.614034	-64.3004	-0.614034	-102.333
-0.609995	-64.2905	-0.609995	-102.304
-0.605955	-64.274	-0.605955	-102.256
-0.601915	-64.2565	-0.601915	-102.211
-0.597876	-64.2479	-0.597876	-102.211
-0.593836	-64.2394	-0.593836	-102.144
-0.589796	-64.2354	-0.589796	-102.099
-0.585757	-64.2371	-0.585757	-102.112
-0.581717	-64.2303	-0.581717	-102.045
-0.577677	-64.2345	-0.577677	-102.068
-0.573637	-64.2316	-0.573637	-101.999
-0.569598	-64.2343	-0.569598	-101.995
-0.565558	-64.2208	-0.565558	-101.976
-0.561518	-64.2084	-0.561518	-101.947
-0.557479	-64.197	-0.557479	-101.907
-0.553439	-64.18	-0.553439	-101.873
-0.549399	-64.1623	-0.549399	-101.831
-0.545359	-64.1475	-0.545359	-101.79
-0.54132	-64.1274	-0.54132	-101.74
-0.53728	-64.1145	-0.53728	-101.683
-0.53324	-64.1104	-0.53324	-101.652
-0.529201	-64.1102	-0.529201	-101.633
-0.525161	-64.1126	-0.525161	-101.593
-0.521121	-64.1257	-0.521121	-101.567
-0.517082	-64.1356	-0.517082	-101.558
-0.513042	-64.1473	-0.513042	-101.532
-0.509002	-64.1539	-0.509002	-101.512
-0.504962	-64.1531	-0.504962	-101.487
-0.500923	-64.157	-0.500923	-101.499
-0.496883	-64.1568	-0.496883	-101.507
-0.492843	-64.1483	-0.492843	-101.493
-0.488804	-64.1436	-0.488804	-101.507
-0.484764	-64.1383	-0.484764	-101.529
-0.480724	-64.1391	-0.480724	-101.559
-0.476685	-64.1319	-0.476685	-101.519
-0.472645	-64.139	-0.472645	-101.555
-0.468605	-64.1353	-0.468605	-101.582
-0.464566	-64.1394	-0.464566	-101.589
-0.460526	-64.1493	-0.460526	-101.583
-0.456486	-64.1512	-0.456486	-101.612
-0.452446	-64.1639	-0.452446	-101.612
-0.448407	-64.1614	-0.448407	-101.663
-0.444367	-64.1664	-0.444367	-101.707
-0.440327	-64.1567	-0.440327	-101.711
-0.436288	-64.1495	-0.436288	-101.753
-0.432248	-64.1409	-0.432248	-101.76
-0.428208	-64.1263	-0.428208	-101.736
-0.424169	-64.1198	-0.424169	-101.715
-0.420129	-64.1139	-0.420129	-101.673
-0.416089	-64.1057	-0.416089	-101.666
-0.412049	-64.094	-0.412049	-101.672
-0.40801	-64.0855	-0.40801	-101.686
-0.40397	-64.085	-0.40397	-101.67
-0.39993	-64.0819	-0.39993	-101.653
-0.395891	-64.083	-0.395891	-101.657
-0.391851	-64.0841	-0.391851	-101.644
-0.387811	-64.0832	-0.387811	-101.657
-0.383771	-64.0765	-0.383771	-101.605
-0.379732	-64.0867	-0.379732	-101.621
-0.375692	-64.0799	-0.375692	-101.604
-0.371652	-64.0871	-0.371652	-101.598
-0.367613	-64.0838	-0.367613	-101.561
-0.363573	-64.0834	-0.363573	-101.528
-0.359533	-64.0861	-0.359533	-101.509
-0.355494	-64.0937	-0.355494	-101.494
-0.351454	-64.106	-0.351454	-101.487
-0.347414	-64.1065	-0.347414	-101.49
-0.343375	-64.1066	-0.343375	-101.46
-0.339335	-64.1089	-0.339335	-101.431
-0.335295	-64.1123	-0.335295	-101.393
-0.331255	-64.1105	-0.331255	-101.403
-0.327216	-64.1112	-0.327216	-101.413
-0.323176	-64.1107	-0.323176	-101.376
-0.319136	-64.1071	-0.319136	-101.336
-0.315097	-64.1065	-0.315097	-101.288
-0.311057	-64.1071	-0.311057	-101.266
-0.307017	-64.1168	-0.307017	-101.25
-0.302978	-64.1215	-0.302978	-101.236
-0.298938	-64.1322	-0.298938	-101.172
-0.294898	-64.1415	-0.294898	-101.116
-0.290858	-64.1478	-0.290858	-101.048
-0.286819	-64.1485	-0.286819	-100.949
-0.282779	-64.1397	-0.282779	-100.861
-0.278739	-64.1381	-0.278739	-100.79
-0.2747	-64.1335	-0.2747	-100.728
-0.27066	-64.1231	-0.27066	-100.663
-0.26662	-64.1115	-0.26662	-100.583
-0.26258	-64.0917	-0.26258	-100.516
-0.258541	-64.0863	-0.258541	-100.461
-0.254501	-64.0732	-0.254501	-100.378
-0.250461	-64.073	-0.250461	-100.323
-0.246422	-64.0771	-0.246422	-100.225
-0.242382	-64.0832	-0.242382	-100.131
-0.238342	-64.0912	-0.238342	-100.043
-0.234303	-64.1018	-0.234303	-99.8979
-0.230263	-64.1083	-0.230263	-99.7703
-0.226223	-64.1034	-0.226223	-99.6409
-0.222184	-64.1044	-0.222184	-99.5195
-0.218144	-64.0919	-0.218144	-99.3884
-0.214104	-64.0738	-0.214104	-99.2395
-0.210064	-64.0522	-0.210064	-99.1099
-0.206025	-64.0315	-0.206025	-99.0175
-0.201985	-64.0057	-0.201985	-98.8907
-0.197945	-63.986	-0.197945	-98.758
-0.193906	-63.9674	-0.193906	-98.6359
-0.189866	-63.9502	-0.189866	-98.5305
-0.185826	-63.9356	-0.185826	-98.4452
-0.181786	-63.929	-0.181786	-98.3576
-0.177747	-63.9201	-0.177747	-98.2559
-0.173707	-63.9083	-0.173707	-98.1526
-0.169667	-63.8878	-0.169667	-98.0507
-0.165628	-63.8592	-0.165628	-97.9538
-0.161588	-63.8217	-0.161588	-97.8646
-0.157548	-63.7804	-0.157548	-97.7695
-0.153509	-63.7396	-0.153509	-97.6856
-0.149469	-63.6866	-0.149469	-97.6034
-0.145429	-63.6411	-0.145429	-97.5142
-0.14139	-63.6023	-0.14139	-97.4374
-0.13735	-63.5708	-0.13735	-97.3677
-0.13331	-63.5487	-0.13331	-97.2825
-0.12927	-63.53	-0.12927	-97.1763
-0.125231	-63.5179	-0.125231	-97.0466
-0.121191	-63.5061	-0.121191	-96.8815
-0.117151	-63.4721	-0.117151	-96.7204
-0.113112	-63.4271	-0.113112	-96.5373
-0.109072	-63.3633	-0.109072	-96.3545
-0.105032	-63.2811	-0.105032	-96.1574
-0.100992	-63.1755	-0.100992	-95.9767
-0.0969528	-63.0606	-0.0969528	-95.7958
-0.0929131	-62.9362	-0.0929131	-95.6277
-0.0888734	-28.0869	-0.0888734	-28.0869
-0.0848337	-26.7367	-0.0848337	-26.7367
-0.080794	-26.0338	-0.080794	-26.0338
-0.0767543	-25.7961	-0.0767543	-25.7961
-0.0727146	-25.5675	-0.0727146	-25.5675
-0.0686749	-24.1295	-0.0686749	-24.1295
-0.0646352	-24.8237	-0.0646352	-24.8237
-0.0605955	-24.9512	-0.0605955	-24.9512
-0.0565558	-25.1173	-0.0565558	-25.1173
-0.0525161	-25.84	-0.0525161	-25.84
-0.0484764	-25.3071	-0.0484764	-25.3071
-0.0444367	-23.7619	-0.0444367	-23.7619
-0.040397	-21.5691	-0.040397	-21.5691
-0.0363573	-19.7249	-0.0363573	-19.7249
-0.0323176	-17.8578	-0.0323176	-17.8578
-0.0282779	-16.0135	-0.0282779	-16.0135
-0.0242382	-14.5364	-0.0242382	-14.5364
-0.0201985	-13.3526	-0.0201985	-13.3526
-0.0161588	-12.3833	-0.0161588	-12.3833
-0.0121191	-11.7176	-0.0121191	-11.7176
-0.0080794	-11.2338	-0.0080794	-11.2338
-0.0040397	-10.9723	-0.0040397	-10.9723
0	-10.8922	0	-10.8922
0.0040397	-11.0047	0.0040397	-11.0047
0.0080794	-11.3596	0.0080794	-11.3596
0.0121191	-11.9402	0.0121191	-11.9402
0.0161588	-12.6707	0.0161588	-12.6707
0.0201985	-13.6559	0.0201985	-13.6559
0.0242382	-14.7207	0.0242382	-14.7207
0.0282779	-15.9187	0.0282779	-15.9187
0.0323176	-16.9923	0.0323176	-16.9923
0.0363573	-17.9422	0.0363573	-17.9422
0.040397	-18.666	0.040397	-18.666
0.0444367	-19.4103	0.0444367	-19.4103
0.0484764	-19.9691	0.0484764	-19.9691
0.0525161	-20.5763	0.0525161	-20.5763
0.0565558	-21.0473	0.0565558	-21.0473
0.0605955	-21.6618	0.0605955	-21.6618
0.0646352	-22.2175	0.0646352	-22.2175
0.0686749	-23.1388	0.0686749	-23.1388
0.0727146	-24.7082	0.0727146	-24.7082
0.0767543	-26.3362	0.0767543	-26.3362
0.080794	-27.4986	0.080794	-27.4986
0.0848337	-28.6665	0.0848337	-28.6665
0.0888734	-30.723	0.0888734	-30.723
0.0929131	-29.5888	0.0929131	-29.5888
0.0969528	-31.479	0.0969528	-31.479
0.100992	-30.5724	0.100992	-30.5724
0.105032	-28.7294	0.105032	-28.7294
0.109072	-28.1749	0.109072	-28.1749
0.113112	-29.8799	0.113112	-29.8799
0.117151	-29.7476	0.117151	-29.7476
0.121191	-28.9296	0.121191	-28.9296
0.125231	-29.4155	0.125231	-29.4155
0.12927	-32.4258	0.12927	-32.4258
0.13331	-33.3832	0.13331	-33.3832
0.13735	-62.4777	0.13735	-92.9847
0.14139	-62.5379	0.14139	-93.0823
0.145429	-62.5982	0.145429	-93.1863
0.149469	-62.657	0.149469	-93.2938
0.153509	-62.728	0.153509	-93.4034
0.157548	-62.801	0.157548	-93.5131
0.161588	-62.883	0.161588	-93.6247
0.165628	-62.9597	0.165628	-93.7327
0.169667	-63.0229	0.169667	-93.8387
0.173707	-63.0831	0.173707	-93.9345
0.177747	-63.1275	0.177747	-94.0273
0.181786	-63.1635	0.181786	-94.1212
0.185826	-63.1924	0.185826	-94.2258
0.189866	-63.2059	0.189866	-94.3209
0.193906	-63.2194	0.193906	-94.4145
0.197945	-63.24	0.197945	-94.5116
0.201985	-63.2541	0.201985	-94.6023
0.206025	-63.2779	0.206025	-94.6898
0.210064	-63.3106	0.210064	-94.7837
0.214104	-63.3445	0.214104	-94.8581
0.218144	-63.3868	0.218144	-94.9286
0.222184	-63.4206	0.222184	-95.0063
0.226223	-63.4603	0.226223	-95.0848
0.230263	-63.4855	0.230263	-95.1617
0.234303	-63.5102	0.234303	-95.2417
0.238342	-63.5212	0.238342	-95.3236
0.242382	-63.5228	0.242382	-95.3929
0.246422	-63.518	0.246422	-95.4697
0.250461	-63.5148	0.250461	-95.5469
0.254501	-63.5109	0.254501	-95.6164
0.258541	-63.5107	0.258541	-95.6901
0.26258	-63.5144	0.26258	-95.7729
0.26662	-63.5271	0.26662	-95.8471
0.27066	-63.5422	0.27066	-95.9301
0.2747	-63.5663	0.2747	-96.019
0.278739	-63.5947	0.278739	-96.1067
0.282779	-63.6183	0.282779	-96.1833
0.286819	-63.6455	0.286819	-96.2614
0.290858	-63.6607	0.290858	-96.3368
0.294898	-63.6784	0.294898	-96.4154
0.298938	-63.6863	0.298938	-96.4843
0.302978	-63.6853	0.302978	-96.5476
0.307017	-63.6905	0.307017	-96.6237
0.311057	-63.6879	0.311057	-96.6915
0.315097	-63.6888	0.315097	-96.758
0.319136	-63.6922	0.319136	-96.8019
0.323176	-63.6952	0.323176	-96.8817
0.327216	-63.7047	0.327216	-96.9501
0.331255	-63.7104	0.331255	-97.0107
0.335295	-63.7325	0.335295	-97.065
0.339335	-63.7413	0.339335	-97.1204
0.343375	-63.7453	0.343375	-97.161
0.347414	-63.7519	0.347414	-97.1985
0.351454	-63.7573	0.351454	-97.2642
0.355494	-63.7515	0.355494	-97.3164
0.359533	-63.7447	0.359533	-97.3645
0.363573	-63.743	0.363573	-97.4133
0.367613	-63.7343	0.367613	-97.4564
0.371652	-63.7199	0.371652	-97.5038
0.375692	-63.7095	0.375692	-97.5586
0.379732	-63.7002	0.379732	-97.6381
0.383771	-63.6923	0.383771	-97.7249
0.387811	-63.685	0.387811	-97.8239
0.391851	-63.6794	0.391851	-97.9352
0.395891	-63.6733	0.395891	-98.0426
0.39993	-63.6691	0.39993	-98.1741
0.40397	-63.662	0.40397	-98.3165
0.40801	-63.6599	0.40801	-98.4439
0.412049	-63.6562	0.412049	-98.5636
0.416089	-63.6495	0.416089	-98.6997
0.420129	-63.6491	0.420129	-98.8452
0.424169	-63.6518	0.424169	-98.9785
0.428208	-63.6525	0.428208	-99.1016
0.432248	-63.6491	0.432248	-99.2188
0.436288	-63.6588	0.436288	-99.3388
0.440327	-63.6634	0.440327	-99.4544
0.444367	-63.6592	0.444367	-99.5612
0.448407	-63.666	0.448407	-99.6961
0.452446	-63.6745	0.452446	-99.8336
0.456486	-63.6793	0.456486	-99.9255
0.460526	-63.6723	0.460526	-100.022
0.464566	-63.6681	0.464566	-100.079
0.468605	-63.6617	0.468605	-100.146
0.472645	-63.6521	0.472645	-100.193
0.476685	-63.6415	0.476685	-100.256
0.480724	-63.6384	0.480724	-100.316
0.484764	-63.6339	0.484764	-100.374
0.488804	-63.6338	0.488804	-100.434
0.492843	-63.6338	0.492843	-100.469
0.496883	-63.6345	0.496883	-100.521
0.500923	-63.6309	0.500923	-100.525
0.504962	-63.6226	0.504962	-100.539
0.509002	-63.611	0.509002	-100.572
0.513042	-63.5974	0.513042	-100.616
0.517082	-63.5812	0.517082	-100.645
0.521121	-63.5579	0.521121	-100.668
0.525161	-63.5285	0.525161	-100.675
0.529201	-63.5052	0.529201	-100.676
0.53324	-63.4825	0.53324	-100.703
0.53728	-63.4653	0.53728	-100.749
0.54132	-63.4521	0.54132	-100.782
0.545359	-63.4471	0.545359	-100.829
0.549399	-63.4487	0.549399	-100.871
0.553439	-63.4488	0.553439	-100.885
0.557479	-63.4552	0.557479	-100.935
0.561518	-63.4611	0.561518	-100.958
0.565558	-63.4666	0.565558	-101.021
0.569598	-63.47	0.569598	-101.063
0.573637	-63.4727	0.573637	-101.123
0.577677	-63.47	0.577677	-101.199
0.581717	-63.4667	0.581717	-101.248
0.585757	-63.4579	0.585757	-101.264
0.589796	-63.4497	0.589796	-101.296
0.593836	-63.4445	0.593836	-101.313
0.597876	-63.4472	0.597876	-101.366
0.601915	-63.453	0.601915	-101.418
0.605955	-63.467	0.605955	-101.479
0.609995	-63.482	0.609995	-101.533
0.614034	-63.5061	0.614034	-101.589
0.618074	-63.527	0.618074	-101.61
0.622114	-63.5469	0.622114	-101.648
0.626154	-63.5635	0.626154	-101.722
0.630193	-63.5774	0.630193	-101.733
0.634233	-63.5794	0.634233	-101.77
0.638273	-63.5778	0.638273	-101.824
0.642312	-63.5779	0.642312	-101.896
0.646352	-63.5768	0.646352	-101.936
0.650392	-63.5622	0.650392	-101.977
0.654431	-63.5558	0.654431	-102.018
0.658471	-63.5505	0.658471	-102.023
0.662511	-63.5475	0.662511	-102.054
0.666551	-63.5484	0.666551	-102.086
0.67059	-63.5519	0.67059	-102.12
0.67463	-63.5562	0.67463	-102.125
0.67867	-63.5706	0.67867	-102.156
0.682709	-63.5837	0.682709	-102.213
0.686749	-63.5899	0.686749	-102.206
0.690789	-63.6012	0.690789	-102.254
0.694828	-63.6025	0.694828	-102.285
0.698868	-63.6	0.698868	-102.324
0.702908	-63.6032	0.702908	-102.366
0.706947	-63.6007	0.706947	-102.427
0.710987	-63.6048	0.710987	-102.452
0.715027	-63.6061	0.715027	-102.444
0.719067	-63.6042	0.719067	-102.424
0.723106	-63.6172	0.723106	-102.441
0.727146	-63.6227	0.727146	-102.45
0.731186	-63.632	0.731186	-102.491
0.735225	-63.6481	0.735225	-102.491
0.739265	-63.6678	0.739265	-102.437
0.743305	-63.6847	0.743305	-102.44
0.747344	-63.6975	0.747344	-102.547
0.751384	-63.7149	0.751384	-102.55
0.755424	-63.7215	0.755424	-102.518
0.759464	-63.7355	0.759464	-102.552
0.763503	-63.7399	0.763503	-102.567
0.767543	-63.7468	0.767543	-102.515
0.771583	-63.7564	0.771583	-102.547
0.775622	-63.763	0.775622	-102.526
0.779662	-63.7657	0.779662	-102.52
0.783702	-63.7683	0.783702	-102.529
0.787741	-63.7691	0.787741	-102.544
0.791781	-63.77	0.791781	-102.507
0.795821	-63.7742	0.795821	-102.525
0.799861	-63.7774	0.799861	-102.551
0.8039	-63.775	0.8039	-102.521
0.80794	-63.7714	0.80794	-102.527
0.81198	-63.7685	0.81198	-102.534
0.816019	-63.7622	0.816019	-102.523
0.820059	-63.7622	0.820059	-102.533
0.824099	-63.7536	0.824099	-102.568
0.828138	-63.7511	0.828138	-102.573
0.832178	-63.7497	0.832178	-102.626
0.836218	-63.7508	0.836218	-102.64
0.840258	-63.7544	0.840258	-102.634
0.844297	-63.7574	0.844297	-102.647
0.848337	-63.7557	0.848337	-102.654
0.852377	-63.7483	0.852377	-102.67
0.856416	-63.742	0.856416	-102.654
0.860456	-63.7336	0.860456	-102.698
0.864496	-63.7303	0.864496	-102.715
0.868536	-63.7154	0.868536	-102.702
0.872575	-63.7049	0.872575	-102.714
0.876615	-63.6977	0.876615	-102.724
0.880655	-63.7	0.880655	-102.745
0.884694	-63.6988	0.884694	-102.742
0.888734	-63.6959	0.888734	-102.752
0.892774	-63.7096	0.892774	-102.775
0.896813	-63.7154	0.896813	-102.751
0.900853	-63.7166	0.900853	-102.764
0.904893	-63.72	0.904893	-102.741
0.908933	-63.7128	0.908933	-102.742
0.912972	-63.7122	0.912972	-102.742
0.917012	-63.7029	0.917012	-102.748
0.921052	-63.6904	0.921052	-102.728
0.925091	-63.67	0.925091	-102.714
0.929131	-63.6466	0.929131	-102.669
0.933171	-63.6316	0.933171	-102.658
0.93721	-63.6135	0.93721	-102.656
0.94125	-63.5992	0.94125	-102.652
0.94529	-63.588	0.94529	-102.666
0.94933	-63.5858	0.94933	-102.66
0.953369	-63.5834	0.953369	-102.666
0.957409	-63.5877	0.957409	-102.65
0.961449	-63.5926	0.961449	-102.597
0.965488	-63.5942	0.965488	-102.595
0.969528	-63.5964	0.969528	-102.573
0.973568	-63.5892	0.973568	-102.526
0.977607	-63.5833	0.977607	-102.543
0.981647	-63.5677	0.981647	-102.507
0.985687	-63.5483	0.985687	-102.471
0.989726	-63.5274	0.989726	-102.462
0.993766	-63.5107	0.993766	-102.492
0.997806	-63.4948	0.997806	-102.468
1.00185	-63.4908	1.00185	-102.48
1.00589	-63.4891	1.00589	-102.479
1.00992	-63.4984	1.00992	-102.525
1.01396	-63.5011	1.01396	-102.528
1.018	-63.5154	1.018	-102.532
1.02204	-63.5233	1.02204	-102.544
1.02608	-63.524	1.02608	-102.547
1.03012	-63.5354	1.03012	-102.567
1.03416	-63.5316	1.03416	-102.589
1.0382	-63.5206	1.0382	-102.602
1.04224	-63.5164	1.04224	-102.605
1.04628	-63.5014	1.04628	-102.602
1.05032	-63.4802	1.05032	-102.635
1.05436	-63.4638	1.05436	-102.605
1.0584	-63.452	1.0584	-102.646
1.06244	-63.4393	1.06244	-102.648
1.06648	-63.4376	1.06648	-102.647
1.07052	-63.434	1.07052	-102.66
1.07456	-63.4352	1.07456	-102.654
1.0786	-63.4457	1.0786	-102.658
1.08264	-63.4447	1.08264	-102.65
1.08668	-63.4428	1.08668	-102.636
1.09072	-63.4394	1.09072	-102.606
1.09476	-63.4377	1.09476	-102.566
1.0988	-63.4323	1.0988	-102.573
1.10284	-63.4235	1.10284	-102.55
1.10688	-63.4109	1.10688	-102.513
1.11092	-63.3966	1.11092	-102.485
1.11496	-63.3811	1.11496	-102.482
1.119	-63.3746	1.119	-102.495
1.12304	-63.3749	1.12304	-102.463
1.12708	-63.3632	1.12708	-102.439
1.13112	-63.3638	1.13112	-102.406
1.13516	-63.3664	1.13516	-102.403
1.1392	-63.3633	1.1392	-102.357
1.14324	-63.3721	1.14324	-102.397
1.14727	-63.3809	1.14727	-102.407
1.15131	-63.3762	1.15131	-102.378
1.15535	-63.379	1.15535	-102.39
1.15939	-63.3846	1.15939	-102.354
1.16343	-63.3781	1.16343	-102.37
1.16747	-63.3751	1.16747	-102.345
1.17151	-63.3778	1.17151	-102.338
1.17555	-63.3821	1.17555	-102.363
1.17959	-63.3823	1.17959	-102.395
1.18363	-63.3868	1.18363	-102.401
1.18767	-63.3896	1.18767	-102.391
1.19171	-63.3881	1.19171	-102.415
1.19575	-63.3869	1.19575	-102.389
1.19979	-63.3807	1.19979	-102.377
1.20383	-63.3791	1.20383	-102.402
1.20787	-63.3765	1.20787	-102.398
1.21191	-63.374	1.21191	-102.411
1.21595	-63.3744	1.21595	-102.434
1.21999	-63.3713	1.21999	-102.468
1.22403	-63.3643	1.22403	-102.416
1.22807	-63.3678	1.22807	-102.434
1.23211	-63.3775	1.23211	-102.459
1.23615	-63.39	1.23615	-102.474
1.24019	-63.3919	1.24019	-102.487
1.24423	-63.396	1.24423	-102.492
1.24827	-63.399	1.24827	-102.529
1.25231	-63.4043	1.25231	-102.53
1.25635	-63.4004	1.25635	-102.505
1.26039	-63.3956	1.26039	-102.532
1.26443	-63.3902	1.26443	-102.533
1.26847	-63.3847	1.26847	-102.556
1.27251	-63.3797	1.27251	-102.553
1.27655	-63.3755	1.27655	-102.539
1.28058	-63.3777	1.28058	-102.599
1.28462	-63.3895	1.28462	-102.591
1.28866	-63.3978	1.28866	-102.611
1.2927	-63.4141	1.2927	-102.621
1.29674	-63.435	1.29674	-102.626
1.30078	-63.4572	1.30078	-102.622
1.30482	-63.4729	1.30482	-102.628
1.30886	-63.4832	1.30886	-102.584
1.3129	-63.4951	1.3129	-102.629
1.31694	-63.4952	1.31694	-102.611
1.32098	-63.4881	1.32098	-102.586
1.32502	-63.4844	1.32502	-102.638
1.32906	-63.4805	1.32906	-102.638
1.3331	-63.4633	1.3331	-102.607
1.33714	-63.4544	1.33714	-102.647
1.34118	-63.4544	1.34118	-102.658
1.34522	-63.4584	1.34522	-102.669
1.34926	-63.4696	1.34926	-102.664
1.3533	-63.4859	1.3533	-102.674
1.35734	-63.502	1.35734	-102.667
1.36138	-63.5185	1.36138	-102.668
1.36542	-63.5285	1.36542	-102.691
1.36946	-63.5421	1.36946	-102.705
1.3735	-63.543	1.3735	-102.675
1.37754	-63.5386	1.37754	-102.687
1.38158	-63.5293	1.38158	-102.685
1.38562	-63.5188	1.38562	-102.658
1.38966	-63.4959	1.38966	-102.653
1.3937	-63.4856	1.3937	-102.667
1.39774	-63.4701	1.39774	-102.664
1.40178	-63.4626	1.40178	-102.683
1.40582	-63.4631	1.40582	-102.687
1.40986	-63.4675	1.40986	-102.714
1.41389	-63.4764	1.41389	-102.684
1.41793	-63.4893	1.41793	-102.692
1.42197	-63.5008	1.42197	-102.681
1.42601	-63.5177	1.42601	-102.662
1.43005	-63.5229	1.43005	-102.71
1.43409	-63.52	1.43409	-102.719
1.43813	-63.5223	1.43813	-102.703
1.44217	-63.5117	1.44217	-102.688
1.44621	-63.4963	1.44621	-102.704
1.45025	-63.4869	1.45025	-102.672
1.45429	-63.481	1.45429	-102.71
1.45833	-63.4653	1.45833	-102.704
1.46237	-63.4612	1.46237	-102.718
1.46641	-63.4613	1.46641	-102.704
1.47045	-63.4579	1.47045	-102.68
1.47449	-63.4636	1.47449	-102.69
1.47853	-63.4649	1.47853	-102.679
1.48257	-63.4662	1.48257	-102.677
1.48661	-63.4719	1.48661	-102.689
1.49065	-63.4729	1.49065	-102.693
1.49469	-63.4756	1.49469	-102.674
1.49873	-63.4686	1.49873	-102.687
1.50277	-63.4578	1.50277	-102.693
1.50681	-63.4503	1.50681	-102.624
1.51085	-63.438	1.51085	-102.662
1.51489	-63.4294	1.51489	-102.688
1.51893	-63.4208	1.51893	-102.653
1.52297	-63.407	1.52297	-102.631
1.52701	-63.3989	1.52701	-102.614
1.53105	-63.3961	1.53105	-102.65
1.53509	-63.3941	1.53509	-102.65
1.53913	-63.3922	1.53913	-102.626
1.54317	-63.3867	1.54317	-102.644
1.54721	-63.3826	1.54721	-102.634
1.55124	-63.3851	1.55124	-102.668
1.55528	-63.3826	1.55528	-102.678
1.55932	-63.3774	1.55932	-102.677
1.56336	-63.3726	1.56336	-102.665
1.5674	-63.37	1.5674	-102.636
1.57144	-63.3677	1.57144	-102.643
1.57548	-63.3731	1.57548	-102.652
1.57952	-63.3731	1.57952	-102.651
1.58356	-63.3783	1.58356	-102.672
1.5876	-63.3767	1.5876	-102.651
1.59164	-63.3748	1.59164	-102.638
1.59568	-63.3704	1.59568	-102.653
1.59972	-63.369	1.59972	-102.667
1.60376	-63.3625	1.60376	-102.673
1.6078	-63.3548	1.6078	-102.684
1.61184	-63.3573	1.61184	-102.681
1.61588	-63.3503	1.61588	-102.686
1.61992	-63.3542	1.61992	-102.678
1.62396	-63.3528	1.62396	-102.696
1.628	-63.354	1.628	-102.704
1.63204	-63.3589	1.63204	-102.67
1.63608	-63.3665	1.63608	-102.656
1.64012	-63.3751	1.64012	-102.694
1.64416	-63.3805	1.64416	-102.727
1.6482	-63.3866	1.6482	-102.705
1.65224	-63.3853	1.65224	-102.715
1.65628	-63.379	1.65628	-102.696
1.66032	-63.3744	1.66032	-102.713
1.66436	-63.3615	1.66436	-102.721
1.6684	-63.3513	1.6684	-102.713
1.67244	-63.3391	1.67244	-102.771
1.67648	-63.3307	1.67648	-102.73
1.68052	-63.3347	1.68052	-102.738
1.68455	-63.3451	1.68455	-102.737
1.68859	-63.3528	1.68859	-102.734
1.69263	-63.3596	1.69263	-102.768
1.69667	-63.3747	1.69667	-102.761
1.70071	-63.3986	1.70071	-102.767
1.70475	-63.4141	1.70475	-102.78
1.70879	-63.4248	1.70879	-102.79
1.71283	-63.426	1.71283	-102.766
1.71687	-63.4305	1.71687	-102.758
1.72091	-63.4252	1.72091	-102.77
1.72495	-63.4181	1.72495	-102.766
1.72899	-63.4083	1.72899	-102.77
1.73303	-63.3997	1.73303	-102.735
1.73707	-63.3943	1.73707	-102.746
1.74111	-63.3872	1.74111	-102.726
1.74515	-63.3909	1.74515	-102.767
1.74919	-63.404	1.74919	-102.747
1.75323	-63.4122	1.75323	-102.767
1.75727	-63.429	1.75727	-102.722
1.76131	-63.445	1.76131	-102.73
1.76535	-63.4587	1.76535	-102.762
1.76939	-63.468	1.76939	-102.713
1.77343	-63.4727	1.77343	-102.738
1.77747	-63.4726	1.77747	-102.743
1.78151	-63.4637	1.78151	-102.756
1.78555	-63.4579	1.78555	-102.76
1.78959	-63.4461	1.78959	-102.794
1.79363	-63.4359	1.79363	-102.744
1.79767	-63.4262	1.79767	-102.74
1.80171	-63.4263	1.80171	-102.757
1.80575	-63.423	1.80575	-102.757
1.80979	-63.4258	1.80979	-102.757
1.81383	-63.4365	1.81383	-102.756
1.81787	-63.4541	1.81787	-102.771
1.8219	-63.471	1.8219	-102.783
1.82594	-63.4826	1.82594	-102.795
1.82998	-63.4971	1.82998	-102.774
1.83402	-63.5017	1.83402	-102.76
1.83806	-63.5058	1.83806	-102.799
1.8421	-63.5055	1.8421	-102.761
1.84614	-63.497	1.84614	-102.772
1.85018	-63.4977	1.85018	-102.762
1.85422	-63.4928	1.85422	-102.741
1.85826	-63.4916	1.85826	-102.76
1.8623	-63.4946	1.8623	-102.77
1.86634	-63.5034	1.86634	-102.786
1.87038	-63.5098	1.87038	-102.775
1.87442	-63.5196	1.87442	-102.73
1.87846	-63.5411	1.87846	-102.734
1.8825	-63.5615	1.8825	-102.76
1.88654	-63.5768	1.88654	-102.759
1.89058	-63.5907	1.89058	-102.754
1.89462	-63.6063	1.89462	-102.744
1.89866	-63.6117	1.89866	-102.732
1.9027	-63.6244	1.9027	-102.719
1.90674	-63.6256	1.90674	-102.697
1.91078	-63.6227	1.91078	-102.724
1.91482	-63.6307	1.91482	-102.727
1.91886	-63.63	1.91886	-102.722
1.9229	-63.6291	1.9229	-102.749
1.92694	-63.6323	1.92694	-102.726
1.93098	-63.6361	1.93098	-102.701
1.93502	-63.6407	1.93502	-102.727
1.93906	-63.649	1.93906	-102.738
1.9431	-63.65	1.9431	-102.732
1.94714	-63.6467	1.94714	-102.735
1.95118	-63.6441	1.95118	-102.735
1.95521	-63.6409	1.95521	-102.734
1.95925	-63.6375	1.95925	-102.722
1.96329	-63.6368	1.96329	-102.754
1.96733	-63.6289	1.96733	-102.752
1.97137	-63.6263	1.97137	-102.761
1.97541	-63.6231	1.97541	-102.757
1.97945	-63.6288	1.97945	-102.739
1.98349	-63.6302	1.98349	-102.764
1.98753	-63.6233	1.98753	-102.752
1.99157	-63.6198	1.99157	-102.753
1.99561	-63.6267	1.99561	-102.732
1.99965	-63.6196	1.99965	-102.75
2.00369	-63.6075	2.00369	-102.758
2.00773	-63.6023	2.00773	-102.762
2.01177	-63.5954	2.01177	-102.728
2.01581	-63.5923	2.01581	-102.726
2.01985	-63.5845	2.01985	-102.736
2.02389	-63.579	2.02389	-102.744
2.02793	-63.5801	2.02793	-102.733
2.03197	-63.5831	2.03197	-102.724
2.03601	-63.5899	2.03601	-102.723
2.04005	-63.6018	2.04005	-102.738
2.04409	-63.606	2.04409	-102.729
2.04813	-63.6117	2.04813	-102.707
2.05217	-63.6175	2.05217	-102.747
2.05621	-63.6144	2.05621	-102.725
2.06025	-63.6054	2.06025	-102.737
2.06429	-63.5955	2.06429	-102.741
2.06833	-63.581	2.06833	-102.712
2.07237	-63.5661	2.07237	-102.717
2.07641	-63.5488	2.07641	-102.725
2.08045	-63.5309	2.08045	-102.727
2.08449	-63.5156	2.08449	-102.719
2.08852	-63.5061	2.08852	-102.734
2.09256	-63.5048	2.09256	-102.706
2.0966	-63.4985	2.0966	-102.734
2.10064	-63.4989	2.10064	-102.722
2.10468	-63.5018	2.10468	-102.7
2.10872	-63.496	2.10872	-102.703
2.11276	-63.4866	2.11276	-102.702
2.1168	-63.4765	2.1168	-102.716
2.12084	-63.4561	2.12084	-102.712
2.12488	-63.4415	2.12488	-102.72
2.12892	-63.4265	2.12892	-102.677
2.13296	-63.41	2.13296	-102.666
2.137	-63.3925	2.137	-102.691
2.14104	-63.3728	2.14104	-102.606
2.14508	-63.3606	2.14508	-102.651
2.14912	-63.3542	2.14912	-102.68
2.15316	-63.3577	2.15316	-102.705
2.1572	-63.3669	2.1572	-102.728
2.16124	-63.375	2.16124	-102.715
2.16528	-63.3853	2.16528	-102.67
2.16932	-63.3946	2.16932	-102.712
2.17336	-63.3904	2.17336	-102.681
2.1774	-63.3919	2.1774	-102.718
2.18144	-63.3856	2.18144	-102.707
2.18548	-63.3678	2.18548	-102.675
2.18952	-63.3534	2.18952	-102.675
2.19356	-63.345	2.19356	-102.675
2.1976	-63.3332	2.1976	-102.657
2.20164	-63.3203	2.20164	-102.663
2.20568	-63.3193	2.20568	-102.634
2.20972	-63.3209	2.20972	-102.646
2.21376	-63.3268	2.21376	-102.631
2.2178	-63.3343	2.2178	-102.653
2.22184	-63.3511	2.22184	-102.672
2.22587	-63.3635	2.22587	-102.694
2.22991	-63.3773	2.22991	-102.688
2.23395	-63.3797	2.23395	-102.596
2.23799	-63.3815	2.23799	-102.642
2.24203	-63.3799	2.24203	-102.657
2.24607	-63.3691	2.24607	-102.672
2.25011	-63.3593	2.25011	-102.687
2.25415	-63.3412	2.25415	-102.668
2.25819	-63.3264	2.25819	-102.659
2.26223	-63.3153	2.26223	-102.67
2.26627	-63.3075	2.26627	-102.69
2.27031	-63.3044	2.27031	-102.672
2.27435	-63.3097	2.27435	-102.697
2.27839	-63.3168	2.27839	-102.667
2.28243	-63.3277	2.28243	-102.655
2.28647	-63.3398	2.28647	-102.658
2.29051	-63.3461	2.29051	-102.66
2.29455	-63.352	2.29455	-102.667
2.29859	-63.3564	2.29859	-102.65
2.30263	-63.358	2.30263	-102.637
2.30667	-63.358	2.30667	-102.63
2.31071	-63.3596	2.31071	-102.632
2.31475	-63.3643	2.31475	-102.628
2.31879	-63.3647	2.31879	-102.616
2.32283	-63.3685	2.32283	-102.617
2.32687	-63.3805	2.32687	-102.642
2.33091	-63.3852	2.33091	-102.636
2.33495	-63.3925	2.33495	-102.617
2.33899	-63.4015	2.33899	-102.637
2.34303	-63.4041	2.34303	-102.643
2.34707	-63.4129	2.34707	-102.617
2.35111	-63.4227	2.35111	-102.597
2.35515	-63.4267	2.35515	-102.536
2.35918	-63.4353	2.35918	-102.579
2.36322	-63.4391	2.36322	-102.599
2.36726	-63.4461	2.36726	-102.61
2.3713	-63.4517	2.3713	-102.62
2.37534	-63.4656	2.37534	-102.587
2.37938	-63.4785	2.37938	-102.614
2.38342	-63.4946	2.38342	-102.616
2.38746	-63.5023	2.38746	-102.596
2.3915	-63.5139	2.3915	-102.598
2.39554	-63.5262	2.39554	-102.594
2.39958	-63.5254	2.39958	-102.574
2.40362	-63.5252	2.40362	-102.59
2.40766	-63.5224	2.40766	-102.626
2.4117	-63.5184	2.4117	-102.622
2.41574	-63.5131	2.41574	-102.59
2.41978	-63.5012	2.41978	-102.608
2.42382	-63.5014	2.42382	-102.605
2.42786	-63.5053	2.42786	-102.63
2.4319	-63.5083	2.4319	-102.609
2.43594	-63.5215	2.43594	-102.608
2.43998	-63.5344	2.43998	-102.634
2.44402	-63.5463	2.44402	-102.654
2.44806	-63.5633	2.44806	-102.668
2.4521	-63.5716	2.4521	-102.658
2.45614	-63.5811	2.45614	-102.632
2.46018	-63.5761	2.46018	-102.636
2.46422	-63.5728	2.46422	-102.654
2.46826	-63.5606	2.46826	-102.573
2.4723	-63.557	2.4723	-102.582
2.47634	-63.5462	2.47634	-102.626
2.48038	-63.542	2.48038	-102.616
2.48442	-63.5317	2.48442	-102.645
2.48846	-63.5282	2.48846	-102.626
2.49249	-63.5362	2.49249	-102.625
2.49653	-63.551	2.49653	-102.623
2.50057	-63.5654	2.50057	-102.636
2.50461	-63.5807	2.50461	-102.639
2.50865	-63.5989	2.50865	-102.626
2.51269	-63.6123	2.51269	-102.648
2.51673	-63.6202	2.51673	-102.682
2.52077	-63.6253	2.52077	-102.653
2.52481	-63.6223	2.52481	-102.645
2.52885	-63.613	2.52885	-102.641
2.53289	-63.6079	2.53289	-102.614
2.53693	-63.5901	2.53693	-102.606
2.54097	-63.5883	2.54097	-102.661
2.54501	-63.5764	2.54501	-102.651
2.54905	-63.5713	2.54905	-102.632
2.55309	-63.5691	2.55309	-102.655
2.55713	-63.5784	2.55713	-102.681
2.56117	-63.5865	2.56117	-102.641
2.56521	-63.5969	2.56521	-102.651
2.56925	-63.6158	2.56925	-102.654
2.57329	-63.6228	2.57329	-102.649
2.57733	-63.6258	2.57733	-102.642
2.58137	-63.6235	2.58137	-102.649
2.58541	-63.6188	2.58541	-102.665
2.58945	-63.6037	2.58945	-102.638
2.59349	-63.5855	2.59349	-102.652
2.59753	-63.5649	2.59753	-102.658
2.60157	-63.5545	2.60157	-102.628
2.60561	-63.547	2.60561	-102.643
2.60965	-63.5397	2.60965	-102.649
2.61369	-63.5406	2.61369	-102.649
2.61773	-63.5431	2.61773	-102.631
2.62177	-63.5512	2.62177	-102.644
2.62581	-63.5631	2.62581	-102.639
2.62984	-63.5694	2.62984	-102.611
2.63388	-63.5763	2.63388	-102.616
2.63792	-63.5754	2.63792	-102.614
2.64196	-63.5762	2.64196	-102.635
2.646	-63.5683	2.646	-102.606
2.65004	-63.5608	2.65004	-102.608
2.65408	-63.548	2.65408	-102.606
2.65812	-63.5441	2.65812	-102.622
2.66216	-63.5318	2.66216	-102.604
2.6662	-63.5215	2.6662	-102.615
2.67024	-63.5206	2.67024	-102.618
2.67428	-63.5182	2.67428	-102.619
2.67832	-63.5262	2.67832	-102.597
2.68236	-63.5314	2.68236	-102.622
2.6864	-63.5323	2.6864	-102.6
2.69044	-63.5331	2.69044	-102.591
2.69448	-63.5323	2.69448	-102.615
2.69852	-63.5292	2.69852	-102.6
2.70256	-63.5236	2.70256	-102.587
2.7066	-63.5152	2.7066	-102.584
2.71064	-63.5093	2.71064	-102.6
2.71468	-63.5045	2.71468	-102.597
2.71872	-63.4984	2.71872	-102.592
2.72276	-63.4933	2.72276	-102.588
2.7268	-63.4903	2.7268	-102.589
2.73084	-63.4884	2.73084	-102.602
2.73488	-63.4821	2.73488	-102.573
2.73892	-63.4734	2.73892	-102.555
2.74296	-63.4711	2.74296	-102.55
2.747	-63.4712	2.747	-102.563
2.75104	-63.4677	2.75104	-102.557
2.75508	-63.4604	2.75508	-102.558
2.75912	-63.4593	2.75912	-102.571
2.76315	-63.4605	2.76315	-102.571
2.76719	-63.4623	2.76719	-102.557
2.77123	-63.4636	2.77123	-102.56
2.77527	-63.4703	2.77527	-102.563
2.77931	-63.4784	2.77931	-102.563
2.78335	-63.4866	2.78335	-102.572
2.78739	-63.5039	2.78739	-102.574
2.79143	-63.5167	2.79143	-102.582
2.79547	-63.5235	2.79547	-102.56
2.79951	-63.5308	2.79951	-102.546
2.80355	-63.5396	2.80355	-102.575
2.80759	-63.5465	2.80759	-102.557
2.81163	-63.5454	2.81163	-102.57
2.81567	-63.5419	2.81567	-102.578
2.81971	-63.5453	2.81971	-102.55
2.82375	-63.5511	2.82375	-102.565
2.82779	-63.5528	2.82779	-102.557
2.83183	-63.5678	2.83183	-102.553
2.83587	-63.5837	2.83587	-102.565
2.83991	-63.5995	2.83991	-102.564
2.84395	-63.6196	2.84395	-102.564
2.84799	-63.6404	2.84799	-102.563
2.85203	-63.6602	2.85203	-102.548
2.85607	-63.6742	2.85607	-102.561
2.86011	-63.6861	2.86011	-102.588
2.86415	-63.6881	2.86415	-102.569
2.86819	-63.6891	2.86819	-102.574
2.87223	-63.6871	2.87223	-102.601
2.87627	-63.6785	2.87627	-102.559
2.88031	-63.6789	2.88031	-102.57
2.88435	-63.6718	2.88435	-102.582
2.88839	-63.6733	2.88839	-102.582
2.89243	-63.6791	2.89243	-102.611
2.89646	-63.6856	2.89646	-102.58
2.9005	-63.6997	2.9005	-102.571
2.90454	-63.7203	2.90454	-102.576
2.90858	-63.7356	2.90858	-102.581
2.91262	-63.7577	2.91262	-102.607
2.91666	-63.7714	2.91666	-102.613
2.9207	-63.7824	2.9207	-102.616
2.92474	-63.7881	2.92474	-102.623
2.92878	-63.7926	2.92878	-102.606
2.93282	-63.797	2.93282	-102.625
2.93686	-63.7873	2.93686	-102.636
2.9409	-63.7805	2.9409	-102.605
2.94494	-63.7821	2.94494	-102.632
2.94898	-63.7826	2.94898	-102.638
2.95302	-63.7882	2.95302	-102.643
2.95706	-63.8027	2.95706	-102.631
2.9611	-63.8137	2.9611	-102.63
2.96514	-63.8292	2.96514	-102.605
2.96918	-63.8543	2.96918	-102.612
2.97322	-63.8788	2.97322	-102.633
2.97726	-63.9043	2.97726	-102.655
2.9813	-63.9227	2.9813	-102.629
2.98534	-63.9296	2.98534	-102.644
2.98938	-63.9347	2.98938	-102.644
2.99342	-63.9343	2.99342	-102.655
2.99746	-63.9288	2.99746	-102.641
3.0015	-63.9122	3.0015	-102.598
3.00554	-63.8995	3.00554	-102.573
3.00958	-63.8954	3.00958	-102.637
3.01362	-63.8963	3.01362	-102.652
3.01766	-63.8916	3.01766	-102.661
3.0217	-63.8965	3.0217	-102.652
3.02574	-63.9014	3.02574	-102.634
3.02977	-63.9107	3.02977	-102.631
3.03381	-63.9217	3.03381	-102.618
3.03785	-63.9202	3.03785	-102.655
3.04189	-63.9175	3.04189	-102.649
3.04593	-63.9169	3.04593	-102.615
3.04997	-63.9085	3.04997	-102.589
3.05401	-63.8912	3.05401	-102.639
3.05805	-63.8727	3.05805	-102.649
3.06209	-63.8616	3.06209	-102.626
3.06613	-63.8447	3.06613	-102.614
3.07017	-63.8296	3.07017	-102.654
3.07421	-63.8242	3.07421	-102.629
3.07825	-63.8232	3.07825	-102.634
3.08229	-63.8191	3.08229	-102.61
3.08633	-63.8204	3.08633	-102.611
3.09037	-63.8212	3.09037	-102.644
3.09441	-63.8238	3.09441	-102.609
3.09845	-63.8219	3.09845	-102.629
3.10249	-63.8132	3.10249	-102.62
3.10653	-63.8077	3.10653	-102.563
3.11057	-63.809	3.11057	-102.631
3.11461	-63.8031	3.11461	-102.601
3.11865	-63.7983	3.11865	-102.62
3.12269	-63.8001	3.12269	-102.605
3.12673	-63.8021	3.12673	-102.605
3.13077	-63.804	3.13077	-102.644
3.13481	-63.8051	3.13481	-102.644
3.13885	-63.8098	3.13885	-102.609
3.14289	-63.8149	3.14289	-102.609
3.14693	-63.8168	3.14693	-102.608
3.15097	-63.8201	3.15097	-102.579
3.15501	-63.8147	3.15501	-102.585
3.15905	-63.8061	3.15905	-102.574
3.16309	-63.7945	3.16309	-102.588
3.16712	-63.7889	3.16712	-102.611
3.17116	-63.7882	3.17116	-102.573
3.1752	-63.7842	3.1752	-102.604
3.17924	-63.7854	3.17924	-102.625
3.18328	-63.7877	3.18328	-102.616
3.18732	-63.7922	3.18732	-102.626
3.19136	-63.7965	3.19136	-102.628
3.1954	-63.7904	3.1954	-102.626
3.19944	-63.794	3.19944	-102.614
3.20348	-63.7896	3.20348	-102.615
3.20752	-63.7845	3.20752	-102.603
3.21156	-63.7751	3.21156	-102.606
3.2156	-63.7613	3.2156	-102.573
3.21964	-63.7464	3.21964	-102.594
3.22368	-63.7316	3.22368	-102.602
3.22772	-63.7186	3.22772	-102.616
3.23176	-63.7099	3.23176	-102.582
3.2358	-63.7053	3.2358	-102.582
3.23984	-63.7076	3.23984	-102.615
3.24388	-63.7021	3.24388	-102.601
3.24792	-63.7127	3.24792	-102.574
3.25196	-63.7267	3.25196	-102.592
3.256	-63.7353	3.256	-102.596
3.26004	-63.7372	3.26004	-102.611
3.26408	-63.7461	3.26408	-102.601
3.26812	-63.7444	3.26812	-102.594
3.27216	-63.739	3.27216	-102.606
3.2762	-63.7329	3.2762	-102.575
3.28024	-63.7139	3.28024	-102.554
3.28428	-63.7069	3.28428	-102.585
3.28832	-63.6936	3.28832	-102.571
3.29236	-63.6815	3.29236	-102.569
3.2964	-63.6853	3.2964	-102.586
3.30043	-63.6945	3.30043	-102.578
3.30447	-63.7069	3.30447	-102.583
3.30851	-63.7182	3.30851	-102.581
3.31255	-63.7315	3.31255	-102.596
3.31659	-63.7467	3.31659	-102.581
3.32063	-63.7619	3.32063	-102.577
3.32467	-63.775	3.32467	-102.607
3.32871	-63.7735	3.32871	-102.558
3.33275	-63.7683	3.33275	-102.587
3.33679	-63.7564	3.33679	-102.598
3.34083	-63.7429	3.34083	-102.579
3.34487	-63.7295	3.34487	-102.597
3.34891	-63.7155	3.34891	-102.611
3.35295	-63.7039	3.35295	-102.575
3.35699	-63.6974	3.35699	-102.569
3.36103	-63.7039	3.36103	-102.58
3.36507	-63.7073	3.36507	-102.609
3.36911	-63.7162	3.36911	-102.591
3.37315	-63.7254	3.37315	-102.579
3.37719	-63.7309	3.37719	-102.565
3.38123	-63.7449	3.38123	-102.575
3.38527	-63.7554	3.38527	-102.593
3.38931	-63.7572	3.38931	-102.604
3.39335	-63.7585	3.39335	-102.578
3.39739	-63.7563	3.39739	-102.589
3.40143	-63.7508	3.40143	-102.588
3.40547	-63.7432	3.40547	-102.572
3.40951	-63.7311	3.40951	-102.542
3.41355	-63.7219	3.41355	-102.544
3.41759	-63.7273	3.41759	-102.601
3.42163	-63.7354	3.42163	-102.579
3.42567	-63.7433	3.42567	-102.59
3.42971	-63.7545	3.42971	-102.574
3.43375	-63.7702	3.43375	-102.552
3.43778	-63.7733	3.43778	-102.549
3.44182	-63.7801	3.44182	-102.586
3.44586	-63.7893	3.44586	-102.567
3.4499	-63.7902	3.4499	-102.574
3.45394	-63.7927	3.45394	-102.579
3.45798	-63.7919	3.45798	-102.588
3.46202	-63.7954	3.46202	-102.58
3.46606	-63.7977	3.46606	-102.584
3.4701	-63.7983	3.4701	-102.587
3.47414	-63.8104	3.47414	-102.602
3.47818	-63.8116	3.47818	-102.599
3.48222	-63.8231	3.48222	-102.583
3.48626	-63.8357	3.48626	-102.602
3.4903	-63.8437	3.4903	-102.638
3.49434	-63.8539	3.49434	-102.635
3.49838	-63.8632	3.49838	-102.652
3.50242	-63.8684	3.50242	-102.649
3.50646	-63.8779	3.50646	-102.632
3.5105	-63.8751	3.5105	-102.613
3.51454	-63.8774	3.51454	-102.66
3.51858	-63.8719	3.51858	-102.635
3.52262	-63.8775	3.52262	-102.644
3.52666	-63.8842	3.52666	-102.611
3.5307	-63.8969	3.5307	-102.639
3.53474	-63.906	3.53474	-102.647
3.53878	-63.9158	3.53878	-102.651
3.54282	-63.9255	3.54282	-102.65
3.54686	-63.9369	3.54686	-102.65
3.5509	-63.9424	3.5509	-102.653
3.55494	-63.9496	3.55494	-102.656
3.55898	-63.9442	3.55898	-102.635
3.56302	-63.9451	3.56302	-102.628
3.56706	-63.9424	3.56706	-102.623
3.57109	-63.9416	3.57109	-102.642
3.57513	-63.9449	3.57513	-102.629
3.57917	-63.9464	3.57917	-102.626
3.58321	-63.9521	3.58321	-102.619
3.58725	-63.9629	3.58725	-102.634
3.59129	-63.976	3.59129	-102.656
3.59533	-63.9927	3.59533	-102.628
3.59937	-64.0068	3.59937	-102.627
3.60341	-64.0163	3.60341	-102.638
3.60745	-64.0271	3.60745	-102.625
3.61149	-64.0291	3.61149	-102.64
3.61553	-64.0255	3.61553	-102.628
3.61957	-64.0165	3.61957	-102.62
3.62361	-64.0092	3.62361	-102.64
3.62765	-63.9952	3.62765	-102.628
3.63169	-63.986	3.63169	-102.599
3.63573	-63.9829	3.63573	-102.617
3.63977	-63.9745	3.63977	-102.645
3.64381	-63.976	3.64381	-102.65
3.64785	-63.9823	3.64785	-102.647
3.65189	-63.9931	3.65189	-102.648
3.65593	-64.0065	3.65593	-102.628
3.65997	-64.0176	3.65997	-102.621
3.66401	-64.0344	3.66401	-102.634
3.66805	-64.0386	3.66805	-102.626
3.67209	-64.0333	3.67209	-102.586
3.67613	-64.0236	3.67613	-102.641
3.68017	-64.0114	3.68017	-102.633
3.68421	-64	3.68421	-102.637
3.68825	-63.9806	3.68825	-102.631
3.69229	-63.9706	3.69229	-102.616
3.69633	-63.958	3.69633	-102.602
3.70037	-63.9577	3.70037	-102.575
3.7044	-63.9623	3.7044	-102.589
3.70844	-63.9665	3.70844	-102.574
3.71248	-63.976	3.71248	-102.582
3.71652	-63.9961	3.71652	-102.595
3.72056	-64.0067	3.72056	-102.583
3.7246	-64.0187	3.7246	-102.599
3.72864	-64.0335	3.72864	-102.582
3.73268	-64.0369	3.73268	-102.597
3.73672	-64.0305	3.73672	-102.584
3.74076	-64.0199	3.74076	-102.593
3.7448	-64.0144	3.7448	-102.613
3.74884	-63.9994	3.74884	-102.568
3.75288	-63.9847	3.75288	-102.574
3.75692	-63.9795	3.75692	-102.592
3.76096	-63.9727	3.76096	-102.593
3.765	-63.9733	3.765	-102.567
3.76904	-63.9729	3.76904	-102.548
3.77308	-63.9875	3.77308	-102.598
3.77712	-63.9993	3.77712	-102.616
3.78116	-64.0118	3.78116	-102.597
3.7852	-64.0226	3.7852	-102.612
3.78924	-64.034	3.78924	-102.63
3.79328	-64.0333	3.79328	-102.618
3.79732	-64.0318	3.79732	-102.601
3.80136	-64.0241	3.80136	-102.605
3.8054	-64.013	3.8054	-102.591
3.80944	-64.0072	3.80944	-102.585
3.81348	-63.9994	3.81348	-102.619
3.81752	-63.9834	3.81752	-102.595
3.82156	-63.9778	3.82156	-102.62
3.8256	-63.9694	3.8256	-102.596
3.82964	-63.9766	3.82964	-102.597
3.83368	-63.9829	3.83368	-102.596
3.83772	-63.9893	3.83772	-102.611
3.84175	-64.0008	3.84175	-102.601
3.84579	-64.0068	3.84579	-102.628
3.84983	-64.0149	3.84983	-102.611
3.85387	-64.0147	3.85387	-102.621
3.85791	-64.0227	3.85791	-102.621
3.86195	-64.0166	3.86195	-102.625
3.86599	-64.0122	3.86599	-102.631
3.87003	-64.0175	3.87003	-102.663
3.87407	-64.0112	3.87407	-102.645
3.87811	-64.0111	3.87811	-102.651
3.88215	-64.0146	3.88215	-102.65
3.88619	-64.0245	3.88619	-102.659
3.89023	-64.0213	3.89023	-102.65
3.89427	-64.0291	3.89427	-102.616
3.89831	-64.0485	3.89831	-102.619
3.90235	-64.0532	3.90235	-102.652
3.90639	-64.0632	3.90639	-102.649
3.91043	-64.0678	3.91043	-102.612
3.91447	-64.0722	3.91447	-102.598
3.91851	-64.0743	3.91851	-102.654
3.92255	-64.075	3.92255	-102.655
3.92659	-64.084	3.92659	-102.662
3.93063	-64.0916	3.93063	-102.672
3.93467	-64.0982	3.93467	-102.677
3.93871	-64.1056	3.93871	-102.677
3.94275	-64.1097	3.94275	-102.675
3.94679	-64.1213	3.94679	-102.661
3.95083	-64.1293	3.95083	-102.691
3.95487	-64.1265	3.95487	-102.701
3.95891	-64.1324	3.95891	-102.659
3.96295	-64.1311	3.96295	-102.673
3.96699	-64.1349	3.96699	-102.656
3.97103	-64.1275	3.97103	-102.649
3.97506	-64.1233	3.97506	-102.66
3.9791	-64.1153	3.9791	-102.664
3.98314	-64.1115	3.98314	-102.666
3.98718	-64.1115	3.98718	-102.676
3.99122	-64.1184	3.99122	-102.664
3.99526	-64.1303	3.99526	-102.688
3.9993	-64.1401	3.9993	-102.682
4.00334	-64.1533	4.00334	-102.646
4.00738	-64.1585	4.00738	-102.664
4.01142	-64.1723	4.01142	-102.699
4.01546	-64.1735	4.01546	-102.639
4.0195	-64.1837	4.0195	-102.677
4.02354	-64.1747	4.02354	-102.666
4.02758	-64.1678	4.02758	-102.659
4.03162	-64.1637	4.03162	-102.648
4.03566	-64.1585	4.03566	-102.661
4.0397	-64.1573	4.0397	-102.698
4.04374	-64.1576	4.04374	-102.682
4.04778	-64.1635	4.04778	-102.689
4.05182	-64.1803	4.05182	-102.696
4.05586	-64.2011	4.05586	-102.679
4.0599	-64.2194	4.0599	-102.674
4.06394	-64.2481	4.06394	-102.689
4.06798	-64.2675	4.06798	-102.686
4.07202	-64.2847	4.07202	-102.686
4.07606	-64.2987	4.07606	-102.671
4.0801	-64.3077	4.0801	-102.678
4.08414	-64.3086	4.08414	-102.651
4.08818	-64.3132	4.08818	-102.695
4.09222	-64.3079	4.09222	-102.622
4.09626	-64.3035	4.09626	-102.677
4.1003	-64.3043	4.1003	-102.697
4.10434	-64.3045	4.10434	-102.697
4.10837	-64.3052	4.10837	-102.701
4.11241	-64.3202	4.11241	-102.707
4.11645	-64.3407	4.11645	-102.699
4.12049	-64.3645	4.12049	-102.701
4.12453	-64.3812	4.12453	-102.706
4.12857	-64.4026	4.12857	-102.696
4.13261	-64.4186	4.13261	-102.677
4.13665	-64.429	4.13665	-102.682
4.14069	-64.4294	4.14069	-102.698
4.14473	-64.4284	4.14473	-102.705
4.14877	-64.4154	4.14877	-102.701
4.15281	-64.4075	4.15281	-102.703
4.15685	-64.4013	4.15685	-102.722
4.16089	-64.3937	4.16089	-102.701
4.16493	-64.3828	4.16493	-102.718
4.16897	-64.3791	4.16897	-102.727

## Sheet: ASE noise (zoom-in)
without filter		with filter
frequency (GHz)	ASE (dB)	frequency (GHz)	ASE (dB)
-7.5	-55.6078	-7.5	-88.9343
-7.48512	-55.5497	-7.48512	-88.8047
-7.47024	-55.4659	-7.47024	-88.6635
-7.45536	-55.3824	-7.45536	-88.5112
-7.44048	-55.3081	-7.44048	-88.351
-7.4256	-55.2408	-7.4256	-88.1792
-7.41071	-55.1629	-7.41071	-87.9907
-7.39583	-55.0888	-7.39583	-87.8066
-7.38095	-55.0194	-7.38095	-87.649
-7.36607	-54.9573	-7.36607	-87.5131
-7.35119	-54.9037	-7.35119	-87.3971
-7.33631	-54.8599	-7.33631	-87.2921
-7.32143	-54.8221	-7.32143	-87.1811
-7.30655	-54.7882	-7.30655	-87.0659
-7.29167	-54.7619	-7.29167	-86.9373
-7.27679	-54.7482	-7.27679	-86.7874
-7.2619	-54.7412	-7.2619	-86.6423
-7.24702	-54.739	-7.24702	-86.5069
-7.23214	-54.7404	-7.23214	-86.3674
-7.21726	-54.7479	-7.21726	-86.2287
-7.20238	-54.7629	-7.20238	-86.1279
-7.1875	-54.7882	-7.1875	-86.0478
-7.17262	-54.8166	-7.17262	-85.981
-7.15774	-54.8459	-7.15774	-85.9241
-7.14286	-54.8749	-7.14286	-85.8775
-7.12798	-54.9216	-7.12798	-85.8458
-7.1131	-54.9978	-7.1131	-85.8238
-7.09821	-55.1418	-7.09821	-85.8104
-7.08333	-55.335	-7.08333	-85.807
-7.06845	-55.531	-7.06845	-85.8075
-7.05357	-55.682	-7.05357	-85.8134
-7.03869	-55.7619	-7.03869	-85.827
-7.02381	-55.7606	-7.02381	-85.8454
-7.00893	-55.7106	-7.00893	-85.8584
-6.99405	-55.627	-6.99405	-85.8773
-6.97917	-55.5101	-6.97917	-85.9057
-6.96429	-55.3671	-6.96429	-85.9471
-6.9494	-55.2074	-6.9494	-86.006
-6.93452	-55.0297	-6.93452	-86.081
-6.91964	-54.8669	-6.91964	-86.1721
-6.90476	-54.7037	-6.90476	-86.2589
-6.88988	-54.5656	-6.88988	-86.3615
-6.875	-54.4545	-6.875	-86.4921
-6.86012	-54.3691	-6.86012	-86.6472
-6.84524	-54.3033	-6.84524	-86.806
-6.83036	-54.2697	-6.83036	-86.9928
-6.81548	-54.2597	-6.81548	-87.2614
-6.8006	-54.2749	-6.8006	-87.6072
-6.78571	-54.3143	-6.78571	-87.9991
-6.77083	-54.3737	-6.77083	-88.4147
-6.75595	-54.4528	-6.75595	-88.8187
-6.74107	-54.5668	-6.74107	-89.1795
-6.72619	-54.7255	-6.72619	-89.4563
-6.71131	-54.9288	-6.71131	-89.7036
-6.69643	-55.1836	-6.69643	-89.939
-6.68155	-55.526	-6.68155	-90.1826
-6.66667	-55.965	-6.66667	-90.4282
-6.65179	-56.4562	-6.65179	-90.6352
-6.6369	-56.9331	-6.6369	-90.7742
-6.62202	-57.338	-6.62202	-90.8653
-6.60714	-57.6937	-6.60714	-90.9762
-6.59226	-58.0404	-6.59226	-91.0983
-6.57738	-58.3799	-6.57738	-91.1874
-6.5625	-58.6766	-6.5625	-91.2381
-6.54762	-58.9044	-6.54762	-91.2999
-6.53274	-59.0803	-6.53274	-91.3861
-6.51786	-59.2208	-6.51786	-91.4322
-6.50298	-59.2828	-6.50298	-91.4561
-6.4881	-59.3091	-6.4881	-91.4958
-6.47321	-59.3308	-6.47321	-91.5474
-6.45833	-59.3407	-6.45833	-91.5479
-6.44345	-59.3114	-6.44345	-91.4832
-6.42857	-59.2765	-6.42857	-91.4192
-6.41369	-59.2367	-6.41369	-91.4329
-6.39881	-59.1426	-6.39881	-91.4469
-6.38393	-59.0279	-6.38393	-91.4815
-6.36905	-58.8846	-6.36905	-91.5153
-6.35417	-58.7157	-6.35417	-91.561
-6.33929	-58.5182	-6.33929	-91.6082
-6.3244	-58.2984	-6.3244	-91.6723
-6.30952	-58.0431	-6.30952	-91.6754
-6.29464	-57.8033	-6.29464	-91.6714
-6.27976	-57.5877	-6.27976	-91.6735
-6.26488	-57.4022	-6.26488	-91.6787
-6.25	-57.2541	-6.25	-91.658
-6.23512	-57.1529	-6.23512	-91.6415
-6.22024	-57.1065	-6.22024	-91.6537
-6.20536	-57.1008	-6.20536	-91.6788
-6.19048	-57.1231	-6.19048	-91.6755
-6.1756	-57.2078	-6.1756	-91.6664
-6.16071	-57.3587	-6.16071	-91.6574
-6.14583	-57.5391	-6.14583	-91.6483
-6.13095	-57.7325	-6.13095	-91.6284
-6.11607	-57.9502	-6.11607	-91.6288
-6.10119	-58.1946	-6.10119	-91.6728
-6.08631	-58.4447	-6.08631	-91.7273
-6.07143	-58.6967	-6.07143	-91.7774
-6.05655	-58.9528	-6.05655	-91.8358
-6.04167	-59.2125	-6.04167	-91.8854
-6.02679	-59.4717	-6.02679	-91.9102
-6.0119	-59.7121	-6.0119	-91.8955
-5.99702	-59.8987	-5.99702	-91.88
-5.98214	-60.0346	-5.98214	-91.8426
-5.96726	-60.1425	-5.96726	-91.8131
-5.95238	-60.207	-5.95238	-91.7875
-5.9375	-60.2295	-5.9375	-91.7756
-5.92262	-60.23	-5.92262	-91.7849
-5.90774	-60.2336	-5.90774	-91.783
-5.89286	-60.2512	-5.89286	-91.7416
-5.87798	-60.2286	-5.87798	-91.7059
-5.8631	-60.197	-5.8631	-91.6638
-5.84821	-60.1963	-5.84821	-91.6178
-5.83333	-60.2243	-5.83333	-91.5921
-5.81845	-60.2471	-5.81845	-91.5975
-5.80357	-60.2781	-5.80357	-91.6179
-5.78869	-60.3199	-5.78869	-91.6156
-5.77381	-60.4037	-5.77381	-91.5599
-5.75893	-60.4837	-5.75893	-91.4998
-5.74405	-60.5452	-5.74405	-91.4513
-5.72917	-60.6267	-5.72917	-91.421
-5.71429	-60.7428	-5.71429	-91.3926
-5.6994	-60.8452	-5.6994	-91.3778
-5.68452	-60.9169	-5.68452	-91.395
-5.66964	-60.9639	-5.66964	-91.4569
-5.65476	-60.9942	-5.65476	-91.5137
-5.63988	-61.0547	-5.63988	-91.5431
-5.625	-61.143	-5.625	-91.5527
-5.61012	-61.2214	-5.61012	-91.5603
-5.59524	-61.2734	-5.59524	-91.5562
-5.58036	-61.3036	-5.58036	-91.548
-5.56548	-61.3287	-5.56548	-91.5675
-5.5506	-61.3491	-5.5506	-91.58
-5.53571	-61.3646	-5.53571	-91.5596
-5.52083	-61.3644	-5.52083	-91.5619
-5.50595	-61.3587	-5.50595	-91.5744
-5.49107	-61.3497	-5.49107	-91.5789
-5.47619	-61.3374	-5.47619	-91.5771
-5.46131	-61.3392	-5.46131	-91.5721
-5.44643	-61.3401	-5.44643	-91.5642
-5.43155	-61.3157	-5.43155	-91.5414
-5.41667	-61.3149	-5.41667	-91.5674
-5.40179	-61.3293	-5.40179	-91.6327
-5.3869	-61.3269	-5.3869	-91.6815
-5.37202	-61.3093	-5.37202	-91.6969
-5.35714	-61.2806	-5.35714	-91.6579
-5.34226	-61.266	-5.34226	-91.589
-5.32738	-61.2453	-5.32738	-91.5191
-5.3125	-61.2773	-5.3125	-91.485
-5.29762	-61.3142	-5.29762	-91.4456
-5.28274	-61.2792	-5.28274	-91.3986
-5.26786	-61.201	-5.26786	-91.3718
-5.25298	-61.1504	-5.25298	-91.3648
-5.2381	-61.1507	-5.2381	-91.3421
-5.22321	-61.146	-5.22321	-91.2897
-5.20833	-61.128	-5.20833	-91.2646
-5.19345	-61.1016	-5.19345	-91.1986
-5.17857	-61.0772	-5.17857	-91.1312
-5.16369	-61.0607	-5.16369	-91.0535
-5.14881	-61.05	-5.14881	-91.0022
-5.13393	-61.0346	-5.13393	-90.9857
-5.11905	-61.0265	-5.11905	-91.0093
-5.10417	-61.0213	-5.10417	-91.0099
-5.08929	-61.0039	-5.08929	-90.9545
-5.0744	-60.9667	-5.0744	-90.8702
-5.05952	-60.9312	-5.05952	-90.8318
-5.04464	-60.9124	-5.04464	-90.8184
-5.02976	-60.9082	-5.02976	-90.8276
-5.01488	-60.9028	-5.01488	-90.8236
-5	-60.8856	-5	-90.8262
-4.98512	-60.8647	-4.98512	-90.8359
-4.97024	-60.8317	-4.97024	-90.8607
-4.95536	-60.8156	-4.95536	-90.8382
-4.94048	-60.7702	-4.94048	-90.7877
-4.9256	-60.7164	-4.9256	-90.7348
-4.91071	-60.662	-4.91071	-90.7035
-4.89583	-60.6169	-4.89583	-90.7048
-4.88095	-60.573	-4.88095	-90.7259
-4.86607	-60.5384	-4.86607	-90.7306
-4.85119	-60.4834	-4.85119	-90.7045
-4.83631	-60.4547	-4.83631	-90.675
-4.82143	-60.3898	-4.82143	-90.6236
-4.80655	-60.2997	-4.80655	-90.5572
-4.79167	-60.2192	-4.79167	-90.5151
-4.77679	-60.1474	-4.77679	-90.489
-4.7619	-60.0658	-4.7619	-90.4742
-4.74702	-59.9854	-4.74702	-90.4832
-4.73214	-59.8955	-4.73214	-90.5073
-4.71726	-59.8077	-4.71726	-90.4711
-4.70238	-59.6938	-4.70238	-90.3787
-4.6875	-59.5735	-4.6875	-90.3261
-4.67262	-59.4921	-4.67262	-90.3084
-4.65774	-59.4288	-4.65774	-90.2918
-4.64286	-59.3621	-4.64286	-90.2623
-4.62798	-59.2879	-4.62798	-90.2186
-4.6131	-59.2291	-4.6131	-90.194
-4.59821	-59.1826	-4.59821	-90.2095
-4.58333	-59.1382	-4.58333	-90.2222
-4.56845	-59.1178	-4.56845	-90.2326
-4.55357	-59.0805	-4.55357	-90.2105
-4.53869	-59.0212	-4.53869	-90.1527
-4.52381	-58.9668	-4.52381	-90.0913
-4.50893	-58.9191	-4.50893	-90.0324
-4.49405	-58.858	-4.49405	-89.9747
-4.47917	-58.7921	-4.47917	-89.9153
-4.46429	-58.7182	-4.46429	-89.8608
-4.4494	-58.6257	-4.4494	-89.8115
-4.43452	-58.5518	-4.43452	-89.7649
-4.41964	-58.4762	-4.41964	-89.737
-4.40476	-58.4048	-4.40476	-89.713
-4.38988	-58.3201	-4.38988	-89.6997
-4.375	-58.2144	-4.375	-89.7052
-4.36012	-58.089	-4.36012	-89.7182
-4.34524	-57.9869	-4.34524	-89.7143
-4.33036	-57.8787	-4.33036	-89.6919
-4.31548	-57.7307	-4.31548	-89.6231
-4.3006	-57.5532	-4.3006	-89.5188
-4.28571	-57.3886	-4.28571	-89.4093
-4.27083	-57.2466	-4.27083	-89.3118
-4.25595	-57.1143	-4.25595	-89.2574
-4.24107	-56.9853	-4.24107	-89.2446
-4.22619	-56.8448	-4.22619	-89.229
-4.21131	-56.6712	-4.21131	-89.1449
-4.19643	-56.4895	-4.19643	-89.0306
-4.18155	-56.3427	-4.18155	-88.9034
-4.16667	-56.2314	-4.16667	-88.7799
-4.15179	-56.12	-4.15179	-88.6514
-4.1369	-55.9969	-4.1369	-88.5152
-4.12202	-55.8771	-4.12202	-88.3975
-4.10714	-55.7779	-4.10714	-88.3153
-4.09226	-55.7007	-4.09226	-88.2466
-4.07738	-55.635	-4.07738	-88.1893
-4.0625	-55.5685	-4.0625	-88.1611
-4.04762	-55.5089	-4.04762	-88.139
-4.03274	-55.4626	-4.03274	-88.1144
-4.01786	-55.4095	-4.01786	-88.098
-4.00298	-55.3457	-4.00298	-88.1112
-3.9881	-55.2675	-3.9881	-88.1648
-3.97321	-55.1746	-3.97321	-88.245
-3.95833	-55.0689	-3.95833	-88.3277
-3.94345	-54.9637	-3.94345	-88.4083
-3.92857	-54.8621	-3.92857	-88.4841
-3.91369	-54.747	-3.91369	-88.5162
-3.89881	-54.6226	-3.89881	-88.5147
-3.88393	-54.4945	-3.88393	-88.5419
-3.86905	-54.3849	-3.86905	-88.59
-3.85417	-54.286	-3.85417	-88.649
-3.83929	-54.1917	-3.83929	-88.6868
-3.8244	-54.1019	-3.8244	-88.7093
-3.80952	-54.0227	-3.80952	-88.7127
-3.79464	-53.9514	-3.79464	-88.6934
-3.77976	-53.8804	-3.77976	-88.6528
-3.76488	-53.8071	-3.76488	-88.5801
-3.75	-53.7366	-3.75	-88.5387
-3.73512	-53.6657	-3.73512	-88.5511
-3.72024	-53.596	-3.72024	-88.5439
-3.70536	-53.5205	-3.70536	-88.5152
-3.69048	-53.4413	-3.69048	-88.4815
-3.6756	-53.3672	-3.6756	-88.4285
-3.66071	-53.2981	-3.66071	-88.3221
-3.64583	-53.2339	-3.64583	-88.2005
-3.63095	-53.1833	-3.63095	-88.1632
-3.61607	-53.1436	-3.61607	-88.1543
-3.60119	-53.106	-3.60119	-88.106
-3.58631	-53.0739	-3.58631	-88.0847
-3.57143	-53.0598	-3.57143	-88.0967
-3.55655	-53.0573	-3.55655	-88.09
-3.54167	-53.0601	-3.54167	-88.0382
-3.52679	-53.0635	-3.52679	-87.9467
-3.5119	-53.0846	-3.5119	-87.8363
-3.49702	-53.1215	-3.49702	-87.7529
-3.48214	-53.1617	-3.48214	-87.7379
-3.46726	-53.2208	-3.46726	-87.7532
-3.45238	-53.3023	-3.45238	-87.7837
-3.4375	-53.3965	-3.4375	-87.7912
-3.42262	-53.5337	-3.42262	-87.7494
-3.40774	-53.6998	-3.40774	-87.6776
-3.39286	-53.8734	-3.39286	-87.6036
-3.37798	-54.0545	-3.37798	-87.5447
-3.3631	-54.2604	-3.3631	-87.5077
-3.34821	-54.5315	-3.34821	-87.5077
-3.33333	-54.8628	-3.33333	-87.535
-3.31845	-55.1421	-3.31845	-87.5435
-3.30357	-55.2847	-3.30357	-87.5279
-3.28869	-55.3624	-3.28869	-87.5095
-3.27381	-55.3792	-3.27381	-87.4616
-3.25893	-55.3432	-3.25893	-87.3996
-3.24405	-55.2604	-3.24405	-87.3369
-3.22917	-55.1557	-3.22917	-87.2918
-3.21429	-55.0476	-3.21429	-87.265
-3.1994	-54.9614	-3.1994	-87.2412
-3.18452	-54.9156	-3.18452	-87.2043
-3.16964	-54.9314	-3.16964	-87.1503
-3.15476	-54.9714	-3.15476	-87.0829
-3.13988	-55.0426	-3.13988	-87.0168
-3.125	-55.1268	-3.125	-86.9494
-3.11012	-55.2295	-3.11012	-86.9057
-3.09524	-55.3652	-3.09524	-86.899
-3.08036	-55.5326	-3.08036	-86.9007
-3.06548	-55.7133	-3.06548	-86.8855
-3.0506	-55.8973	-3.0506	-86.8529
-3.03571	-56.0747	-3.03571	-86.8074
-3.02083	-56.2629	-3.02083	-86.7473
-3.00595	-56.4155	-3.00595	-86.6672
-2.99107	-56.5291	-2.99107	-86.623
-2.97619	-56.6301	-2.97619	-86.6021
-2.96131	-56.7092	-2.96131	-86.5816
-2.94643	-56.7611	-2.94643	-86.5613
-2.93155	-56.7923	-2.93155	-86.5388
-2.91667	-56.8071	-2.91667	-86.518
-2.90179	-56.7982	-2.90179	-86.4854
-2.8869	-56.7629	-2.8869	-86.4437
-2.87202	-56.7003	-2.87202	-86.4138
-2.85714	-56.6197	-2.85714	-86.4038
-2.84226	-56.5257	-2.84226	-86.3985
-2.82738	-56.4143	-2.82738	-86.3841
-2.8125	-56.283	-2.8125	-86.3392
-2.79762	-56.1528	-2.79762	-86.2916
-2.78274	-56.0051	-2.78274	-86.2369
-2.76786	-55.8213	-2.76786	-86.1801
-2.75298	-55.6074	-2.75298	-86.1423
-2.7381	-55.3608	-2.7381	-86.1253
-2.72321	-55.0703	-2.72321	-86.1174
-2.70833	-54.7514	-2.70833	-86.1009
-2.69345	-54.4303	-2.69345	-86.0754
-2.67857	-54.1201	-2.67857	-86.0311
-2.66369	-53.8418	-2.66369	-85.971
-2.64881	-53.624	-2.64881	-85.9082
-2.63393	-53.4623	-2.63393	-85.8501
-2.61905	-53.3737	-2.61905	-85.7947
-2.60417	-53.344	-2.60417	-85.7485
-2.58929	-53.3533	-2.58929	-85.7186
-2.5744	-53.398	-2.5744	-85.7002
-2.55952	-53.4967	-2.55952	-85.6925
-2.54464	-53.6464	-2.54464	-85.6724
-2.52976	-53.8369	-2.52976	-85.6298
-2.51488	-54.0669	-2.51488	-85.5703
-2.5	-54.3411	-2.5	-85.5101
-2.48512	-54.6525	-2.48512	-85.4536
-2.47024	-55.0037	-2.47024	-85.4056
-2.45536	-55.4171	-2.45536	-85.3475
-2.44048	-55.8954	-2.44048	-85.2864
-2.4256	-56.4161	-2.4256	-85.2288
-2.41071	-56.9404	-2.41071	-85.1796
-2.39583	-57.4259	-2.39583	-85.1368
-2.38095	-57.8566	-2.38095	-85.0838
-2.36607	-58.2349	-2.36607	-85.0404
-2.35119	-58.5584	-2.35119	-85.004
-2.33631	-58.8125	-2.33631	-84.9674
-2.32143	-59.0072	-2.32143	-84.9128
-2.30655	-59.1463	-2.30655	-84.8537
-2.29167	-59.2623	-2.29167	-84.7934
-2.27679	-59.3453	-2.27679	-84.7359
-2.2619	-59.3954	-2.2619	-84.6885
-2.24702	-59.4151	-2.24702	-84.648
-2.23214	-59.4346	-2.23214	-84.616
-2.21726	-59.467	-2.21726	-84.5848
-2.20238	-59.4969	-2.20238	-84.5493
-2.1875	-59.5113	-2.1875	-84.5148
-2.17262	-59.5241	-2.17262	-84.4859
-2.15774	-59.5451	-2.15774	-84.4547
-2.14286	-59.5962	-2.14286	-84.4229
-2.12798	-59.6764	-2.12798	-84.3903
-2.1131	-59.7528	-2.1131	-84.3424
-2.09821	-59.8136	-2.09821	-84.296
-2.08333	-59.8882	-2.08333	-84.2547
-2.06845	-60.0102	-2.06845	-84.2257
-2.05357	-60.1281	-2.05357	-84.2046
-2.03869	-60.2164	-2.03869	-84.1863
-2.02381	-60.3023	-2.02381	-84.1696
-2.00893	-60.3743	-2.00893	-84.1529
-1.99405	-60.4237	-1.99405	-84.1405
-1.97917	-60.4509	-1.97917	-84.1247
-1.96429	-60.4752	-1.96429	-84.1027
-1.9494	-60.5058	-1.9494	-84.0738
-1.93452	-60.5668	-1.93452	-84.0491
-1.91964	-60.6393	-1.91964	-84.0265
-1.90476	-60.6983	-1.90476	-84.0045
-1.88988	-60.7159	-1.88988	-83.9827
-1.875	-60.7175	-1.875	-83.9626
-1.86012	-60.7373	-1.86012	-83.9457
-1.84524	-60.7677	-1.84524	-83.9355
-1.83036	-60.7761	-1.83036	-83.925
-1.81548	-60.7899	-1.81548	-83.9115
-1.8006	-60.7831	-1.8006	-83.8956
-1.78571	-60.7691	-1.78571	-83.8807
-1.77083	-60.791	-1.77083	-83.8632
-1.75595	-60.8217	-1.75595	-83.8431
-1.74107	-60.834	-1.74107	-83.8207
-1.72619	-60.8226	-1.72619	-83.7993
-1.71131	-60.8105	-1.71131	-83.7795
-1.69643	-60.7921	-1.69643	-83.7619
-1.68155	-60.7788	-1.68155	-83.7472
-1.66667	-60.7437	-1.66667	-83.7405
-1.65179	-60.6918	-1.65179	-83.7351
-1.6369	-60.6804	-1.6369	-83.731
-1.62202	-60.7042	-1.62202	-83.7282
-1.60714	-60.6955	-1.60714	-83.7279
-1.59226	-60.677	-1.59226	-83.7278
-1.57738	-60.6601	-1.57738	-83.7278
-1.5625	-60.6774	-1.5625	-83.7278
-1.54762	-60.6905	-1.54762	-83.7278
-1.53274	-60.6996	-1.53274	-83.7278
-1.51786	-60.6837	-1.51786	-83.7278
-1.50298	-60.6692	-1.50298	-83.7278
-1.4881	-60.6823	-1.4881	-83.7278
-1.47321	-60.7151	-1.47321	-83.7278
-1.45833	-60.7344	-1.45833	-83.7278
-1.44345	-60.7602	-1.44345	-83.7278
-1.42857	-60.7903	-1.42857	-83.7278
-1.41369	-60.8099	-1.41369	-83.7278
-1.39881	-60.7901	-1.39881	-83.7278
-1.38393	-60.7595	-1.38393	-83.7278
-1.36905	-60.7435	-1.36905	-83.7278
-1.35417	-60.7352	-1.35417	-83.7278
-1.33929	-60.7415	-1.33929	-83.7278
-1.3244	-60.7581	-1.3244	-83.7278
-1.30952	-60.7746	-1.30952	-83.7278
-1.29464	-60.7517	-1.29464	-83.7278
-1.27976	-60.7082	-1.27976	-83.7278
-1.26488	-60.6917	-1.26488	-83.7278
-1.25	-60.6943	-1.25	-83.7278
-1.23512	-60.7058	-1.23512	-83.7278
-1.22024	-60.6883	-1.22024	-83.7278
-1.20536	-60.6497	-1.20536	-83.7278
-1.19048	-60.6232	-1.19048	-83.7278
-1.1756	-60.5943	-1.1756	-83.7278
-1.16071	-60.5123	-1.16071	-83.7278
-1.14583	-60.4589	-1.14583	-83.7278
-1.13095	-60.4164	-1.13095	-83.7278
-1.11607	-60.3578	-1.11607	-83.7278
-1.10119	-60.2996	-1.10119	-83.7278
-1.08631	-60.2594	-1.08631	-83.7278
-1.07143	-60.22	-1.07143	-83.7278
-1.05655	-60.187	-1.05655	-83.7278
-1.04167	-60.187	-1.04167	-83.7278
-1.02679	-60.1805	-1.02679	-83.7278
-1.0119	-60.1804	-1.0119	-83.7278
-0.997024	-60.2072	-0.997024	-83.7278
-0.982143	-60.2268	-0.982143	-83.7278
-0.967262	-60.2387	-0.967262	-83.7278
-0.952381	-60.2573	-0.952381	-83.7278
-0.9375	-60.2989	-0.9375	-83.7278
-0.922619	-60.3158	-0.922619	-83.7278
-0.907738	-60.311	-0.907738	-83.7278
-0.892857	-60.303	-0.892857	-83.7278
-0.877976	-60.3126	-0.877976	-83.7278
-0.863095	-60.3177	-0.863095	-83.7278
-0.848214	-60.3319	-0.848214	-83.7278
-0.833333	-60.3408	-0.833333	-83.7278
-0.818452	-60.37	-0.818452	-83.7278
-0.803571	-60.4079	-0.803571	-83.7278
-0.78869	-60.4166	-0.78869	-83.7278
-0.77381	-60.4239	-0.77381	-83.7278
-0.758929	-60.4265	-0.758929	-83.7278
-0.744048	-60.4171	-0.744048	-83.7278
-0.729167	-60.431	-0.729167	-83.7278
-0.714286	-60.4609	-0.714286	-83.7278
-0.699405	-60.4931	-0.699405	-83.7278
-0.684524	-60.4964	-0.684524	-83.7278
-0.669643	-60.4899	-0.669643	-83.7278
-0.654762	-60.5124	-0.654762	-83.7278
-0.639881	-60.5469	-0.639881	-83.7278
-0.625	-60.5479	-0.625	-83.7278
-0.610119	-60.5196	-0.610119	-83.7278
-0.595238	-60.5058	-0.595238	-83.7278
-0.580357	-60.5362	-0.580357	-83.7278
-0.565476	-60.5559	-0.565476	-83.7278
-0.550595	-60.5637	-0.550595	-83.7278
-0.535714	-60.5921	-0.535714	-83.7278
-0.520833	-60.6404	-0.520833	-83.7278
-0.505952	-60.6758	-0.505952	-83.7278
-0.491071	-60.6862	-0.491071	-83.7278
-0.47619	-60.6743	-0.47619	-83.7278
-0.46131	-60.6504	-0.46131	-83.7278
-0.446429	-60.6932	-0.446429	-83.7278
-0.431548	-60.7702	-0.431548	-83.7278
-0.416667	-60.8396	-0.416667	-83.7278
-0.401786	-60.8555	-0.401786	-83.7278
-0.386905	-60.8351	-0.386905	-83.7278
-0.372024	-0.0247423	-0.372024	-0.0247423
-0.357143	0.628368	-0.357143	0.628368
-0.342262	1.13766	-0.342262	1.13766
-0.327381	1.46146	-0.327381	1.46146
-0.3125	1.65119	-0.3125	1.65119
-0.297619	1.73569	-0.297619	1.73569
-0.282738	1.83164	-0.282738	1.83164
-0.267857	1.97674	-0.267857	1.97674
-0.252976	2.19565	-0.252976	2.19565
-0.238095	2.48586	-0.238095	2.48586
-0.223214	2.83202	-0.223214	2.83202
-0.208333	3.16699	-0.208333	3.16699
-0.193452	3.48211	-0.193452	3.48211
-0.178571	3.7772	-0.178571	3.7772
-0.16369	4.16392	-0.16369	4.16392
-0.14881	4.62455	-0.14881	4.62455
-0.133929	5.14209	-0.133929	5.14209
-0.119048	5.72188	-0.119048	5.72188
-0.104167	6.36522	-0.104167	6.36522
-0.0892857	7.00809	-0.0892857	7.00809
-0.0744048	7.6278	-0.0744048	7.6278
-0.0595238	8.1976	-0.0595238	8.1976
-0.0446429	8.65337	-0.0446429	8.65337
-0.0297619	9.01269	-0.0297619	9.01269
-0.014881	9.26002	-0.014881	9.26002
0	7.05376	0	7.05376
0.014881	7.01273	0.014881	7.01273
0.0297619	6.84314	0.0297619	6.84314
0.0446429	6.53684	0.0446429	6.53684
0.0595238	6.07486	0.0595238	6.07486
0.0744048	5.52268	0.0744048	5.52268
0.0892857	4.95563	0.0892857	4.95563
0.104167	4.37628	0.104167	4.37628
0.119048	3.79364	0.119048	3.79364
0.133929	3.15247	0.133929	3.15247
0.14881	2.41286	0.14881	2.41286
0.16369	1.58388	0.16369	1.58388
0.178571	0.692681	0.178571	0.692681
0.193452	-0.227481	0.193452	-0.227481
0.208333	-1.18534	0.208333	-1.18534
0.223214	-2.21709	0.223214	-2.21709
0.238095	-61.1163	0.238095	-86.1668
0.252976	-60.8725	0.252976	-86.165
0.267857	-60.6705	0.267857	-86.1597
0.282738	-60.477	0.282738	-86.1528
0.297619	-60.2714	0.297619	-86.1457
0.3125	-60.0208	0.3125	-86.1382
0.327381	-59.7583	0.327381	-86.1306
0.342262	-59.5129	0.342262	-86.1283
0.357143	-59.2937	0.357143	-86.1284
0.372024	-59.118	0.372024	-86.1319
0.386905	-58.9931	0.386905	-86.1387
0.401786	-58.8799	0.401786	-86.1459
0.416667	-58.7613	0.416667	-86.1528
0.431548	-58.6019	0.431548	-86.1601
0.446429	-58.4045	0.446429	-86.1677
0.46131	-58.2026	0.46131	-86.1757
0.47619	-58.0062	0.47619	-86.1806
0.491071	-57.8296	0.491071	-86.183
0.505952	-57.6811	0.505952	-86.1762
0.520833	-57.5927	0.520833	-86.1703
0.535714	-57.5626	0.535714	-86.1656
0.550595	-57.5801	0.550595	-86.1691
0.565476	-57.5935	0.565476	-86.1756
0.580357	-57.6021	0.580357	-86.186
0.595238	-57.5852	0.595238	-86.2012
0.610119	-57.513	0.610119	-86.2193
0.625	-57.3624	0.625	-86.243
0.639881	-57.1707	0.639881	-86.2677
0.654762	-56.9532	0.654762	-86.2938
0.669643	-56.7283	0.669643	-86.3208
0.684524	-56.5151	0.684524	-86.3523
0.699405	-56.3292	0.699405	-86.3836
0.714286	-56.1819	0.714286	-86.4124
0.729167	-56.0894	0.729167	-86.4495
0.744048	-56.0792	0.744048	-86.5055
0.758929	-56.0764	0.758929	-86.5658
0.77381	-56.0597	0.77381	-86.632
0.78869	-56.0066	0.78869	-86.7038
0.803571	-55.8786	0.803571	-86.779
0.818452	-55.6785	0.818452	-86.8504
0.833333	-55.4316	0.833333	-86.9181
0.848214	-55.1662	0.848214	-86.981
0.863095	-54.916	0.863095	-87.0345
0.877976	-54.7035	0.877976	-87.0819
0.892857	-54.5323	0.892857	-87.1191
0.907738	-54.4024	0.907738	-87.152
0.922619	-54.3259	0.922619	-87.2037
0.9375	-54.2826	0.9375	-87.2864
0.952381	-54.2507	0.952381	-87.3796
0.967262	-54.2259	0.967262	-87.4709
0.982143	-54.205	0.982143	-87.5463
0.997024	-54.1987	0.997024	-87.5944
1.0119	-54.2131	1.0119	-87.6265
1.02679	-54.2486	1.02679	-87.643
1.04167	-54.3138	1.04167	-87.6466
1.05655	-54.4103	1.05655	-87.6773
1.07143	-54.5297	1.07143	-87.7262
1.08631	-54.6722	1.08631	-87.7856
1.10119	-54.8327	1.10119	-87.8549
1.11607	-55.0145	1.11607	-87.9626
1.13095	-55.2254	1.13095	-88.0879
1.14583	-55.4625	1.14583	-88.2087
1.16071	-55.7266	1.16071	-88.3083
1.1756	-56.0236	1.1756	-88.3752
1.19048	-56.4258	1.19048	-88.4232
1.20536	-56.937	1.20536	-88.4615
1.22024	-57.5594	1.22024	-88.4968
1.23512	-58.2309	1.23512	-88.5329
1.25	-58.8144	1.25	-88.6014
1.26488	-59.3208	1.26488	-88.695
1.27976	-59.7327	1.27976	-88.8059
1.29464	-60.0419	1.29464	-88.9245
1.30952	-60.2106	1.30952	-89.0305
1.3244	-60.3214	1.3244	-89.1259
1.33929	-60.3916	1.33929	-89.2184
1.35417	-60.4526	1.35417	-89.3055
1.36905	-60.4861	1.36905	-89.3589
1.38393	-60.5026	1.38393	-89.4088
1.39881	-60.5246	1.39881	-89.4816
1.41369	-60.5605	1.41369	-89.592
1.42857	-60.6019	1.42857	-89.7381
1.44345	-60.6257	1.44345	-89.885
1.45833	-60.6472	1.45833	-90.0257
1.47321	-60.6722	1.47321	-90.1587
1.4881	-60.7095	1.4881	-90.2619
1.50298	-60.7318	1.50298	-90.2733
1.51786	-60.7691	1.51786	-90.2417
1.53274	-60.8219	1.53274	-90.188
1.54762	-60.8813	1.54762	-90.1282
1.5625	-60.9359	1.5625	-90.0958
1.57738	-61.0002	1.57738	-90.1247
1.59226	-61.07	1.59226	-90.1999
1.60714	-61.14	1.60714	-90.3069
1.62202	-61.2223	1.62202	-90.4044
1.6369	-61.3202	1.6369	-90.4946
1.65179	-61.414	1.65179	-90.5719
1.66667	-61.4894	1.66667	-90.6327
1.68155	-61.5326	1.68155	-90.6641
1.69643	-61.5894	1.69643	-90.6961
1.71131	-61.6333	1.71131	-90.7191
1.72619	-61.6742	1.72619	-90.7533
1.74107	-61.7155	1.74107	-90.8287
1.75595	-61.7776	1.75595	-90.9877
1.77083	-61.8149	1.77083	-91.1388
1.78571	-61.8207	1.78571	-91.2594
1.8006	-61.7922	1.8006	-91.3462
1.81548	-61.7615	1.81548	-91.4053
1.83036	-61.754	1.83036	-91.4394
1.84524	-61.7498	1.84524	-91.447
1.86012	-61.7415	1.86012	-91.449
1.875	-61.7222	1.875	-91.4663
1.88988	-61.7023	1.88988	-91.4968
1.90476	-61.6729	1.90476	-91.5669
1.91964	-61.6349	1.91964	-91.6516
1.93452	-61.6043	1.93452	-91.7705
1.9494	-61.581	1.9494	-91.8968
1.96429	-61.5377	1.96429	-92.0117
1.97917	-61.4965	1.97917	-92.0821
1.99405	-61.469	1.99405	-92.0992
2.00893	-61.4777	2.00893	-92.0957
2.02381	-61.5154	2.02381	-92.0735
2.03869	-61.5639	2.03869	-92.0536
2.05357	-61.6189	2.05357	-92.0686
2.06845	-61.6806	2.06845	-92.1581
2.08333	-61.7527	2.08333	-92.2966
2.09821	-61.8291	2.09821	-92.4602
2.1131	-61.9034	2.1131	-92.6262
2.12798	-61.9697	2.12798	-92.7532
2.14286	-62.0261	2.14286	-92.8016
2.15774	-62.0646	2.15774	-92.793
2.17262	-62.0921	2.17262	-92.7511
2.1875	-62.1156	2.1875	-92.68
2.20238	-62.1312	2.20238	-92.5905
2.21726	-62.1424	2.21726	-92.5436
2.23214	-62.1647	2.23214	-92.5559
2.24702	-62.1967	2.24702	-92.6086
2.2619	-62.2367	2.2619	-92.6987
2.27679	-62.2472	2.27679	-92.7705
2.29167	-62.2252	2.29167	-92.8291
2.30655	-62.205	2.30655	-92.8439
2.32143	-62.1967	2.32143	-92.8268
2.33631	-62.1922	2.33631	-92.7587
2.35119	-62.1718	2.35119	-92.6841
2.36607	-62.1599	2.36607	-92.6279
2.38095	-62.1658	2.38095	-92.5975
2.39583	-62.1686	2.39583	-92.6236
2.41071	-62.1611	2.41071	-92.683
2.4256	-62.1479	2.4256	-92.7647
2.44048	-62.1221	2.44048	-92.8594
2.45536	-62.0808	2.45536	-92.9482
2.47024	-62.0358	2.47024	-92.9579
2.48512	-62.0042	2.48512	-92.9195
2.5	-61.9674	2.5	-92.8742
2.51488	-61.9169	2.51488	-92.8501
2.52976	-61.879	2.52976	-92.8638
2.54464	-61.8752	2.54464	-92.908
2.55952	-61.8661	2.55952	-92.9275
2.5744	-61.8484	2.5744	-92.9744
2.58929	-61.8138	2.58929	-93.0661
2.60417	-61.7659	2.60417	-93.2035
2.61905	-61.7094	2.61905	-93.2668
2.63393	-61.6727	2.63393	-93.2873
2.64881	-61.6568	2.64881	-93.2518
2.66369	-61.6544	2.66369	-93.191
2.67857	-61.6151	2.67857	-93.1125
2.69345	-61.5804	2.69345	-93.1008
2.70833	-61.5509	2.70833	-93.1291
2.72321	-61.5278	2.72321	-93.1816
2.7381	-61.4752	2.7381	-93.2115
2.75298	-61.4257	2.75298	-93.2778
2.76786	-61.3787	2.76786	-93.3476
2.78274	-61.3367	2.78274	-93.3893
2.79762	-61.2872	2.79762	-93.3549
2.8125	-61.2404	2.8125	-93.3081
2.82738	-61.1744	2.82738	-93.2678
2.84226	-61.0835	2.84226	-93.2428
2.85714	-60.9772	2.85714	-93.2105
2.87202	-60.8894	2.87202	-93.2292
2.8869	-60.8119	2.8869	-93.2591
2.90179	-60.7174	2.90179	-93.3242
2.91667	-60.6306	2.91667	-93.3684
2.93155	-60.5677	2.93155	-93.3653
2.94643	-60.5071	2.94643	-93.2878
2.96131	-60.4253	2.96131	-93.1818
2.97619	-60.3452	2.97619	-93.0682
2.99107	-60.2653	2.99107	-92.9419
3.00595	-60.1745	3.00595	-92.807
3.02083	-60.0581	3.02083	-92.685
3.03571	-59.9323	3.03571	-92.6138
3.0506	-59.8112	3.0506	-92.5861
3.06548	-59.6946	3.06548	-92.5904
3.08036	-59.5761	3.08036	-92.6002
3.09524	-59.4562	3.09524	-92.6364
3.11012	-59.3484	3.11012	-92.6719
3.125	-59.2506	3.125	-92.6817
3.13988	-59.1645	3.13988	-92.6674
3.15476	-59.0815	3.15476	-92.6668
3.16964	-58.9526	3.16964	-92.7053
3.18452	-58.7957	3.18452	-92.7766
3.1994	-58.6276	3.1994	-92.8748
3.21429	-58.473	3.21429	-92.9813
3.22917	-58.3278	3.22917	-93.1154
3.24405	-58.2142	3.24405	-93.2755
3.25893	-58.1215	3.25893	-93.4292
3.27381	-58.0399	3.27381	-93.5408
3.28869	-57.9566	3.28869	-93.5461
3.30357	-57.8959	3.30357	-93.5038
3.31845	-57.8367	3.31845	-93.4706
3.33333	-57.7651	3.33333	-93.4622
3.34821	-57.6801	3.34821	-93.4727
3.3631	-57.5743	3.3631	-93.5062
3.37798	-57.4362	3.37798	-93.6047
3.39286	-57.2879	3.39286	-93.7272
3.40774	-57.1318	3.40774	-93.8516
3.42262	-56.9666	3.42262	-93.907
3.4375	-56.7933	3.4375	-93.9101
3.45238	-56.6307	3.45238	-93.8859
3.46726	-56.478	3.46726	-93.8482
3.48214	-56.3407	3.48214	-93.8238
3.49702	-56.2219	3.49702	-93.8416
3.5119	-56.1322	3.5119	-93.8949
3.52679	-56.0618	3.52679	-93.9562
3.54167	-56.0014	3.54167	-94.0288
3.55655	-55.9474	3.55655	-94.0902
3.57143	-55.902	3.57143	-94.1132
3.58631	-55.8791	3.58631	-94.0983
3.60119	-55.8716	3.60119	-94.0808
3.61607	-55.8755	3.61607	-94.0572
3.63095	-55.8893	3.63095	-94.0176
3.64583	-55.9076	3.64583	-93.9676
3.66071	-55.9282	3.66071	-93.9247
3.6756	-55.9597	3.6756	-93.9154
3.69048	-56.0043	3.69048	-93.9305
3.70536	-56.0612	3.70536	-93.9695
3.72024	-56.1222	3.72024	-94.0237
3.73512	-56.1881	3.73512	-94.0629
3.75	-56.2525	3.75	-94.0703
3.76488	-56.3108	3.76488	-94.0257
3.77976	-56.369	3.77976	-93.9727
3.79464	-56.4365	3.79464	-93.9397
3.80952	-56.4997	3.80952	-93.9279
3.8244	-56.5542	3.8244	-93.9293
3.83929	-56.6015	3.83929	-93.949
3.85417	-56.6404	3.85417	-93.9924
3.86905	-56.6671	3.86905	-94.0168
3.88393	-56.6845	3.88393	-94.0228
3.89881	-56.694	3.89881	-94.0121
3.91369	-56.6923	3.91369	-93.9831
3.92857	-56.6706	3.92857	-93.9601
3.94345	-56.6395	3.94345	-93.9016
3.95833	-56.6048	3.95833	-93.8489
3.97321	-56.5683	3.97321	-93.8315
3.9881	-56.535	3.9881	-93.8783
4.00298	-56.508	4.00298	-93.924
4.01786	-56.4806	4.01786	-93.9203
4.03274	-56.4421	4.03274	-93.8404
4.04762	-56.3959	4.04762	-93.7227
4.0625	-56.3474	4.0625	-93.5978
4.07738	-56.3051	4.07738	-93.5133
4.09226	-56.2475	4.09226	-93.4354
4.10714	-56.1967	4.10714	-93.3756
4.12202	-56.1629	4.12202	-93.3391
4.1369	-56.1549	4.1369	-93.3624
4.15179	-56.1593	4.15179	-93.4218
4.16667	-56.1786	4.16667	-93.5179
4.18155	-56.1967	4.18155	-93.6452
4.19643	-56.2042	4.19643	-93.7691
4.21131	-56.1916	4.21131	-93.8336
4.22619	-56.1399	4.22619	-93.8877
4.24107	-56.0347	4.24107	-93.9736
4.25595	-55.9045	4.25595	-94.0718
4.27083	-55.7684	4.27083	-94.1685
4.28571	-55.6464	4.28571	-94.2541
4.3006	-55.5616	4.3006	-94.3113
4.31548	-55.5123	4.31548	-94.3812
4.33036	-55.4865	4.33036	-94.4302
4.34524	-55.4775	4.34524	-94.4561
4.36012	-55.4775	4.36012	-94.4421
4.375	-55.4631	4.375	-94.4331
4.38988	-55.3981	4.38988	-94.4069
4.40476	-55.2761	4.40476	-94.3937
4.41964	-55.0983	4.41964	-94.4031
4.43452	-54.8891	4.43452	-94.4661
4.4494	-54.6756	4.4494	-94.4859
4.46429	-54.4748	4.46429	-94.513
4.47917	-54.303	4.47917	-94.5775
4.49405	-54.1657	4.49405	-94.65
4.50893	-54.0674	4.50893	-94.6794
4.52381	-54.009	4.52381	-94.6608
4.53869	-53.9642	4.53869	-94.6519
4.55357	-53.9368	4.55357	-94.6157
4.56845	-53.9235	4.56845	-94.5432
4.58333	-53.9262	4.58333	-94.4639
4.59821	-53.9625	4.59821	-94.4918
4.6131	-54.0213	4.6131	-94.5407
4.62798	-54.0966	4.62798	-94.5813
4.64286	-54.1922	4.64286	-94.5714
4.65774	-54.3105	4.65774	-94.5588
4.67262	-54.4643	4.67262	-94.5329
4.6875	-54.6439	4.6875	-94.561
4.70238	-54.8419	4.70238	-94.5803
4.71726	-55.0612	4.71726	-94.5771
4.73214	-55.3121	4.73214	-94.5289
4.74702	-55.6258	4.74702	-94.4885
4.7619	-56.0731	4.7619	-94.4411
4.77679	-56.6351	4.77679	-94.4229
4.79167	-57.2625	4.79167	-94.4373
4.80655	-57.8799	4.80655	-94.453
4.82143	-58.41	4.82143	-94.4513
4.83631	-58.8441	4.83631	-94.4144
4.85119	-59.1935	4.85119	-94.35
4.86607	-59.4726	4.86607	-94.2852
4.88095	-59.6963	4.88095	-94.2301
4.89583	-59.8708	4.89583	-94.2029
4.91071	-59.9533	4.91071	-94.2384
4.9256	-60.0046	4.9256	-94.2821
4.94048	-60.0455	4.94048	-94.3017
4.95536	-60.0763	4.95536	-94.296
4.97024	-60.0725	4.97024	-94.2712
4.98512	-60.0286	4.98512	-94.2474
5	-59.9521	5	-94.2079
5.01488	-59.8679	5.01488	-94.1453
5.02976	-59.7837	5.02976	-94.0778
5.04464	-59.6985	5.04464	-94.0313
5.05952	-59.6069	5.05952	-94.0446
5.0744	-59.5174	5.0744	-94.0737
5.08929	-59.4349	5.08929	-94.0834
5.10417	-59.3653	5.10417	-94.0594
5.11905	-59.3241	5.11905	-94.0174
5.13393	-59.306	5.13393	-93.9964
5.14881	-59.317	5.14881	-93.9781
5.16369	-59.3547	5.16369	-93.9605
5.17857	-59.4081	5.17857	-93.9586
5.19345	-59.4713	5.19345	-93.9838
5.20833	-59.5594	5.20833	-94.0588
5.22321	-59.6749	5.22321	-94.1241
5.2381	-59.8086	5.2381	-94.1895
5.25298	-59.9463	5.25298	-94.2347
5.26786	-60.0792	5.26786	-94.2518
5.28274	-60.1873	5.28274	-94.2103
5.29762	-60.2875	5.29762	-94.1751
5.3125	-60.3894	5.3125	-94.0926
5.32738	-60.4991	5.32738	-94.0353
5.34226	-60.599	5.34226	-94.0067
5.35714	-60.6706	5.35714	-94.016
5.37202	-60.7474	5.37202	-94.072
5.3869	-60.8211	5.3869	-94.1213
5.40179	-60.8702	5.40179	-94.1537
5.41667	-60.8811	5.41667	-94.1639
5.43155	-60.8836	5.43155	-94.1734
5.44643	-60.8769	5.44643	-94.1816
5.46131	-60.8247	5.46131	-94.1233
5.47619	-60.7666	5.47619	-94.0693
5.49107	-60.7155	5.49107	-94.0602
5.50595	-60.6809	5.50595	-94.102
5.52083	-60.6408	5.52083	-94.1137
5.53571	-60.6073	5.53571	-94.066
5.5506	-60.5914	5.5506	-94.0189
5.56548	-60.6003	5.56548	-93.972
5.58036	-60.6331	5.58036	-93.9135
5.59524	-60.6741	5.59524	-93.8163
5.61012	-60.734	5.61012	-93.7376
5.625	-60.8205	5.625	-93.7372
5.63988	-60.9287	5.63988	-93.7541
5.65476	-61.0506	5.65476	-93.7829
5.66964	-61.1738	5.66964	-93.8045
5.68452	-61.2605	5.68452	-93.8091
5.6994	-61.3404	5.6994	-93.8185
5.71429	-61.4018	5.71429	-93.7999
5.72917	-61.4595	5.72917	-93.7909
5.74405	-61.5288	5.74405	-93.7677
5.75893	-61.6222	5.75893	-93.744
5.77381	-61.6961	5.77381	-93.6724
5.78869	-61.764	5.78869	-93.5907
5.80357	-61.8175	5.80357	-93.4872
5.81845	-61.8626	5.81845	-93.3884
5.83333	-61.8949	5.83333	-93.2493
5.84821	-61.9067	5.84821	-93.0834
5.8631	-61.8949	5.8631	-92.9686
5.87798	-61.8831	5.87798	-92.8733
5.89286	-61.8753	5.89286	-92.7894
5.90774	-61.8807	5.90774	-92.7031
5.92262	-61.895	5.92262	-92.6468
5.9375	-61.8959	5.9375	-92.6187
5.95238	-61.8926	5.95238	-92.6135
5.96726	-61.8777	5.96726	-92.5776
5.98214	-61.8465	5.98214	-92.4968
5.99702	-61.7904	5.99702	-92.3826
6.0119	-61.7192	6.0119	-92.2913
6.02679	-61.6784	6.02679	-92.2033
6.04167	-61.6498	6.04167	-92.1006
6.05655	-61.6231	6.05655	-92.0233
6.07143	-61.611	6.07143	-91.995
6.08631	-61.623	6.08631	-92.0091
6.10119	-61.6298	6.10119	-92.0114
6.11607	-61.5984	6.11607	-92.0083
6.13095	-61.5506	6.13095	-92.0484
6.14583	-61.5125	6.14583	-92.1188
6.16071	-61.4988	6.16071	-92.2057
6.1756	-61.4938	6.1756	-92.2789
6.19048	-61.4851	6.19048	-92.3519
6.20536	-61.4589	6.20536	-92.4509
6.22024	-61.4292	6.22024	-92.5537
6.23512	-61.4066	6.23512	-92.6484
6.25	-61.3905	6.25	-92.7122
6.26488	-61.3428	6.26488	-92.7956
6.27976	-61.3061	6.27976	-92.8634
6.29464	-61.2669	6.29464	-92.9003
6.30952	-61.2449	6.30952	-92.9159
6.3244	-61.246	6.3244	-92.9388
6.33929	-61.2625	6.33929	-92.9797
6.35417	-61.2209	6.35417	-93.0849
6.36905	-61.17	6.36905	-93.1689
6.38393	-61.1353	6.38393	-93.2125
6.39881	-61.1051	6.39881	-93.2286
6.41369	-61.0674	6.41369	-93.2547
6.42857	-61.0282	6.42857	-93.2885
6.44345	-60.9894	6.44345	-93.3029
6.45833	-60.9353	6.45833	-93.2976
6.47321	-60.8792	6.47321	-93.2923
6.4881	-60.8152	6.4881	-93.2736
6.50298	-60.7384	6.50298	-93.2503
6.51786	-60.7068	6.51786	-93.2353
6.53274	-60.688	6.53274	-93.2069
6.54762	-60.6333	6.54762	-93.1712
6.5625	-60.5631	6.5625	-93.1403
6.57738	-60.4903	6.57738	-93.1186
6.59226	-60.4241	6.59226	-93.1269
6.60714	-60.3299	6.60714	-93.1568
6.62202	-60.249	6.62202	-93.1533
6.6369	-60.175	6.6369	-93.1315
6.65179	-60.0848	6.65179	-93.1131
6.66667	-59.9708	6.66667	-93.0967
6.68155	-59.8704	6.68155	-93.058
6.69643	-59.7734	6.69643	-93.0049
6.71131	-59.6565	6.71131	-92.9536
6.72619	-59.5403	6.72619	-92.8705
6.74107	-59.4353	6.74107	-92.8017
6.75595	-59.3405	6.75595	-92.7587
6.77083	-59.2698	6.77083	-92.7363
6.78571	-59.1888	6.78571	-92.6766
6.8006	-59.0935	6.8006	-92.6259
6.81548	-58.9969	6.81548	-92.5713
6.83036	-58.9072	6.83036	-92.4975
6.84524	-58.8098	6.84524	-92.423
6.86012	-58.7035	6.86012	-92.4046
6.875	-58.6054	6.875	-92.4276
6.88988	-58.523	6.88988	-92.4052
6.90476	-58.4318	6.90476	-92.3577
6.91964	-58.3325	6.91964	-92.3063
6.93452	-58.2296	6.93452	-92.2546
6.9494	-58.121	6.9494	-92.2029
6.96429	-58.0158	6.96429	-92.178
6.97917	-57.9213	6.97917	-92.1299
6.99405	-57.7993	6.99405	-92.0375
7.00893	-57.6632	7.00893	-91.9424
7.02381	-57.5447	7.02381	-91.8923
7.03869	-57.4477	7.03869	-91.8559
7.05357	-57.3371	7.05357	-91.7655
7.06845	-57.2405	7.06845	-91.6594
7.08333	-57.1477	7.08333	-91.5658
7.09821	-57.058	7.09821	-91.4924
7.1131	-56.9739	7.1131	-91.4246
7.12798	-56.8945	7.12798	-91.3699
7.14286	-56.7945	7.14286	-91.2848
7.15774	-56.6885	7.15774	-91.1695
7.17262	-56.5813	7.17262	-91.0534
7.1875	-56.4762	7.1875	-90.9392
7.20238	-56.3719	7.20238	-90.8236
7.21726	-56.273	7.21726	-90.6976
7.23214	-56.1864	7.23214	-90.593
7.24702	-56.1006	7.24702	-90.5013
7.2619	-56.0277	7.2619	-90.3998
7.27679	-55.9721	7.27679	-90.2926
7.29167	-55.9309	7.29167	-90.1871
7.30655	-55.8939	7.30655	-90.0958
7.32143	-55.8691	7.32143	-90.0151
7.33631	-55.852	7.33631	-89.9312
7.35119	-55.8265	7.35119	-89.8567
7.36607	-55.7976	7.36607	-89.7927
7.38095	-55.7738	7.38095	-89.7347
7.39583	-55.7633	7.39583	-89.6619
7.41071	-55.7489	7.41071	-89.5782
7.4256	-55.7354	7.4256	-89.4738
7.44048	-55.7223	7.44048	-89.3782
7.45536	-55.7057	7.45536	-89.2853
7.47024	-55.6834	7.47024	-89.1869
7.48512	-55.6499	7.48512	-89.0617
7.5	-55.6078	7.5	-88.9343
