# Supplementary material for: High-resolution line-scan Brillouin microscopy for live imaging of mechanical properties during embryo development
Source: Nat Methods. 2023 Mar 30;20(5):755–60. doi: 10.1038/s41592-023-01822-1 (PMC10172129; doi:10.1038/s41592-023-01822-1)
Supplement: Supplementary file 14 — Source Data Extended Data Fig. 4. [file 41592_2023_1822_MOESM14_ESM.zip]

Archive with 6 entries (5 files):
- SI fig4/
- __MACOSX/._SI fig4
- SI fig4/SI fig 4c.xlsx
- SI fig4/.DS_Store
- __MACOSX/SI fig4/._.DS_Store
- SI fig4/SI fig 4d.xlsx
