# Supplementary material for: High-resolution line-scan Brillouin microscopy for live imaging of mechanical properties during embryo development
Source: Nat Methods. 2023 Mar 30;20(5):755–60. doi: 10.1038/s41592-023-01822-1 (PMC10172129; doi:10.1038/s41592-023-01822-1)
Supplement: Supplementary file 14 — Source Data Extended Data Fig. 4. [file 41592_2023_1822_MOESM14_ESM.zip › SI fig4/SI fig 4c.xlsx]

## Sheet: Sheet1
x (um)	x (px)	x (px) fit			m	q
0	163	162.316			1.40711	162.316
10	176	176.387
20	190	190.458
30	204	204.529
40	218	218.6
50	233	232.671
60	246	246.742
70	261.5	260.813
80	275	274.884
90	289	288.955
-10	149	148.245
-20	135	134.174
-30	120	120.103
-40	106	106.032
-50	92	91.9605
-60	77.5	77.8895
-70	63.5	63.8184
-80	50	49.7474
-90	35.5	35.6763
