# Supplementary material for: High-resolution line-scan Brillouin microscopy for live imaging of mechanical properties during embryo development
Source: Nat Methods. 2023 Mar 30;20(5):755–60. doi: 10.1038/s41592-023-01822-1 (PMC10172129; doi:10.1038/s41592-023-01822-1)
Supplement: Supplementary file 14 — Source Data Extended Data Fig. 4. [file 41592_2023_1822_MOESM14_ESM.zip › SI fig4/SI fig 4d.xlsx]

## Sheet: O-LSBM
Energy (mJ)	precision (MHz)	std precision (MHz)
2.06	18.0539	1.33013
4.2	12.0402	1.19193
1.23	22.1686	2.29298
0.581	33.0146	4.15606
0.28	46.0194	2.94624

## Sheet: E-LSBM
Energy (mJ)	precision (MHz)	std precision (MHz)
1.76	10.633	0.565679
3.52	7.41982	0.341687
1.04	13.3411	0.476638
0.476	20.4894	0.865084
0.2296	30.1778	1.32815
