# Supplementary material for: High-resolution line-scan Brillouin microscopy for live imaging of mechanical properties during embryo development
Source: Nat Methods. 2023 Mar 30;20(5):755–60. doi: 10.1038/s41592-023-01822-1 (PMC10172129; doi:10.1038/s41592-023-01822-1)
Supplement: Supplementary file 15 — Source Data Extended Data Fig. 5. [file 41592_2023_1822_MOESM15_ESM.zip]

Archive with 7 entries (6 files):
- SI fig5/
- __MACOSX/._SI fig5
- SI fig5/SI fig5b.xlsx
- SI fig5/.DS_Store
- __MACOSX/SI fig5/._.DS_Store
- SI fig5/SI fig5c.xlsx
- SI fig5/SI fig5d.xlsx
