# Supplementary material for: High-resolution line-scan Brillouin microscopy for live imaging of mechanical properties during embryo development
Source: Nat Methods. 2023 Mar 30;20(5):755–60. doi: 10.1038/s41592-023-01822-1 (PMC10172129; doi:10.1038/s41592-023-01822-1)
Supplement: Supplementary file 15 — Source Data Extended Data Fig. 5. [file 41592_2023_1822_MOESM15_ESM.zip › SI fig5/SI fig5b.xlsx]

## Sheet: Foglio1
Frequency (GHz)
RB87 Fg=2	RB85 Fg=3	RB85 Fg=2	RB87 Fg=1
-0.0752737	1.12626	3.93984	6.42257
-0.0619904	1.17825	3.96215	6.43501
-0.0675355	1.17947	3.98178	6.42896
-0.0402545	1.1654	3.98455	6.43263
-0.0420672	1.17883	3.99042	6.4381
-0.0383645	1.20232	4.00551	6.44615
-0.026811	1.19595	4.00277	6.45989
-0.0302232	1.18434	3.97978	6.47209
-0.0386491	1.20021	3.98895	6.4351
-0.0379354	1.20621	4.01564	6.43226
-0.0155248	1.2125	4.01087	6.44884
-0.0222667	1.22018	3.99155	6.47954
-0.0460508	1.21638	4.01009	6.45109
-0.0288928	1.21214	4.02807	6.43597
-0.00736832	1.20977	4.01786	6.43895
-0.0184912	1.22545	4.00592	6.43978
-0.0300301	1.24012	3.99941	6.42481
-0.0265347	1.22634	4.02154	6.46065
-0.00710389	1.21377	4.034	6.45415
-0.00439283	1.23427	4.02148	6.44755
-0.020781	1.2511	4.01078	6.46633
-0.0121123	1.23296	4.03527	6.44808
0.00274895	1.21779	4.04077	6.42543
-0.00866069	1.22454	4.02853	6.43926
-0.0130506	1.24753	4.02143	6.4347
-0.00187548	1.25233	4.03242	6.42238
-0.00347473	1.22901	4.03377	6.44386
-0.00540012	1.21313	4.03357	6.48109
-0.00365842	1.23762	4.02913	6.49171
-0.0067744	1.25422	4.03146	6.45879
0.00339757	1.23663	4.03325	6.45518
0.00870978	1.22531	4.04109	6.45635
-0.0064322	1.23731	4.04243	6.457
-0.0178732	1.24916	4.03116	6.5313
0.00595882	1.24114	4.0367	6.63366
0.0237018	1.23986	4.06378	6.47405
0.00503568	1.24071	4.07141	6.45713
-0.00648403	1.23851	4.05492	6.45234
-0.00517245	1.24212	4.0431	6.47107
0.00537763	1.24803	4.06031	6.63233
0.010541	1.23387	4.07364	6.47974
0.0118198	1.22608	4.06424	6.45541
0.00307945	1.24137	4.04928	6.4511
-0.00866916	1.2608	4.04517	6.46486
0.00391085	1.25682	4.05046	6.62674
0.0213416	1.24185	4.05277	6.61874
0.0167597	1.24152	4.0561	6.59834
-0.000762999	1.25993	4.05332	6.54519
-0.00620659	1.26948	4.04729	6.55991
0.00816856	1.25799	4.03131	6.54724
0.0161991	1.2495	3.99981	6.5577
0.00628027	1.24377	4.00096	6.57451
0.00152818	1.23711	4.04471	6.55372
0.00307105	1.24329	4.06512	6.52159
0.00382673	1.2529	3.98269	6.4851
0.00330139	1.2599	3.97632	6.49043
0.00828043	1.24841	3.96301	6.51773
0.0113381	1.23102	3.96075	6.55858
0.00733206	1.22743	3.98291	6.54048
-0.00634189	1.24833	4.00205	6.4727
-0.0154762	1.2664	3.98255	6.44923
0.000586013	1.25675	3.95243	6.48789
0.0179211	1.24284	3.95113	6.54987
0.0155682	1.22839	4.05703	6.57401
-0.000134358	1.22899	4.05601	6.54298
-0.0186543	1.24182	4.04487	6.50469
-0.0264641	1.25233	4.04764	6.48405
-0.0186857	1.25267	4.05168	6.49554
0.00035004	1.24776	4.06492	6.50153
0.00400732	1.24331	4.06534	6.53949
-0.000907569	1.23255	4.05175	6.53577
-0.00566739	1.2257	4.04823	6.51806
-0.00387486	1.22535	4.06139	6.48595
-0.00146299	1.22456	4.09133	6.47445
-0.00721056	1.22649	4.09561	6.44445
-0.01257	1.24484	4.08963	6.4512
-0.013493	1.25714	4.07485	6.45927
-0.00619755	1.25047	4.05385	6.44918
0.00178995	1.23375	4.03936	6.44213
0.00100646	1.21937	4.05869	6.43713
-0.00892105	1.21371	4.08153	6.44442
-0.0209666	1.22207	4.09273	6.49377
-0.0315401	1.23683	4.09002	6.50026
-0.0345164	1.24952	4.08337	6.48811
-0.0195287	1.24322	4.06465	6.44977
-0.00681608	1.22949	4.0464	6.44013
-0.0048916	1.21783	4.03527	6.43529
-0.00949898	1.20508	4.03629	6.43543
-0.0201465	1.19662	4.03708	6.4459
-0.0261959	1.18963	4.04947	6.46407
-0.0319112	1.19222	4.05861	6.49002
-0.0323386	1.19993	4.05543	6.51124
-0.0344408	1.20262	4.04274	6.51383
-0.039217	1.20316	4.0364	6.49485
-0.0362628	1.20697	4.04154	6.48018
-0.0298752	1.20966	4.04679	6.46742
-0.0226284	1.21618	4.05096	6.45376
-0.026304	1.21895	4.03374	6.44352
-0.032483	1.2186	4.02413	6.43278
-0.031609	1.21155	4.00678	6.43262
-0.030493	1.20145	3.9934	6.44276
-0.0316491	1.20039	3.98918	6.44738
-0.0293398	1.19569	4.00325	6.45056
-0.0293993	1.19423	4.00804	6.47195
-0.0335191	1.19253	4.00969	6.47859
-0.0407121	1.18705	4.00515	6.4664
-0.0460801	1.1809	4.00489	6.45772
-0.0515076	1.1857	4.01782	6.45549
-0.0484812	1.19215	4.02018	6.45934
-0.0462683	1.19453	4.01391	6.45056
-0.0449447	1.19287	4.02672	6.44236
-0.0384192	1.19761	4.02702	6.44132
-0.0360786	1.20107	4.00952	6.43887
-0.0385153	1.19364	3.99985	6.44192
-0.039312	1.17973	3.99006	6.44115
-0.0444478	1.17021	3.97743	6.43537
-0.0454326	1.16102	3.95936	6.43927
-0.0455613	1.14991	3.95425	6.44931
-0.0494817	1.14755	3.94482	6.47151
-0.0526234	1.14619	3.93222	6.47078
-0.0573349	1.14147	3.92971	6.48433
-0.0620069	1.13426	3.93532	6.48456
-0.0510737	1.14077	3.95699	6.47505
-0.0566746	1.14977	3.96711	6.47375
-0.0610804	1.16027	3.97249	6.47097
-0.0637868	1.17539	3.97497	6.46773
-0.060875	1.18324	4.00024	6.48609
-0.0574409	1.17798	4.01195	6.48899
-0.0576997	1.16765	4.03928	6.47393
-0.0519667	1.16563	4.0374	6.45265
-0.0459016	1.16858	4.0286	6.44616
-0.0441342	1.19257	4.02716	6.46571
-0.0462327	1.19983	4.03295	6.48236
-0.0472968	1.19438	4.0268	6.50011
-0.0514341	1.17812	4.02011	6.50679
-0.0571085	1.16819	4.02298	6.48753
-0.0564964	1.15849	4.02702	6.50098
-0.057176	1.09325	4.03102	6.50765
-0.0577774	1.16517	4.02626	6.50054
-0.055235	1.17397	4.01682	6.49569
-0.0578181	1.16381	4.01998	6.48786
-0.0654436	1.16182	4.01696	6.49125
-0.0606562	1.15816	4.02431	6.4954
-0.0568058	1.16358	4.01589	6.48012
-0.0609033	1.1512	4.01852	6.46709
-0.0612339	1.15616	4.02174	6.45761
-0.0524224	1.15427	4.02809	6.45244
-0.0521129	1.15684	4.01712	6.45079
-0.051654	1.17862	4.00772	6.44968
-0.0571739	1.19165	3.99253	6.46241
-0.0540673	1.18486	3.98292	6.46895
-0.0522084	1.17819	3.97633	6.48695
-0.055763	1.1721	3.97453	6.48996
-0.0592699	1.15706	3.97561	6.50026
-0.060061	1.14482	3.99503	6.5068
-0.0668496	1.13828	3.99424	6.50972
-0.0607318	1.13861	3.97229	6.49339
-0.0611395	1.13962	3.95981	6.48954
-0.06496	1.14628	3.96801	6.48557
-0.0657188	1.14757	3.96172	6.46569
-0.0633773	1.1564	3.95241	6.45893
-0.0583668	1.15724	3.93638	6.46942
-0.049733	1.16482	3.94914	6.46857
-0.0410898	1.16757	3.94601	6.46397
-0.0441685	1.17201	3.96919	6.46071
-0.0376487	1.18095	3.98883	6.45953
-0.0345435	1.17811	4.00149	6.4696
-0.0328586	1.17469	4.00863	6.47287
-0.0328198	1.1836	4.01381	6.4797
-0.0398475	1.18507	4.01539	6.46354
-0.0452706	1.18596	4.02321	6.46267
-0.0536211	1.17999	3.68009	6.46249
-0.0578186	1.16775	4.01998	6.48276
-0.05362	1.17234	4.02482	6.49621
-0.041585	1.17339	4.01753	6.483
-0.0398379	1.18086	4.00885	6.4946
-0.0401791	1.17374	4.00649	6.48908
-0.0339951	1.18802	4.00096	6.47796
-0.0300647	1.1951	4.00209	6.45952
-0.0246197	1.20188	4.01119	6.44545
-0.0240382	1.20522	4.03169	6.44027
-0.0333305	1.13055	4.0442	6.43986
-0.0363896	1.22251	4.0399	6.44387
-0.0350484	1.23243	4.03819	6.45104
-0.0325469	1.2258	4.03422	6.45969
-0.0238297	1.2124	4.01535	6.46988
-0.0284397	1.20197	4.00979	6.48309
-0.0302475	1.19715	4.01042	6.49555
-0.0249231	1.19615	4.01787	6.51656
-0.0347713	1.19335	4.03267	6.51453
-0.0382851	1.19378	4.03237	6.49926
-0.0336867	1.18986	4.03826	6.47261
-0.0281356	1.20513	4.03749	6.44891
-0.0251503	1.213	4.0433	6.4476
-0.0282459	1.22529	4.03488	6.46725
-0.0327095	1.23353	4.04827	6.497
-0.0356985	1.2224	4.04936	6.52205
-0.0381537	1.21218	4.05077	6.53796
-0.0361687	1.19932	4.05358	6.54426
-0.0226441	1.20563	4.04271	6.52327
-0.00947404	1.20778	4.03692	6.47771
-0.000939143	1.22165	4.02325	6.45673
-0.00972463	1.23673	4.02741	6.46193
-0.0242178	1.24786	4.04855	6.49345
-0.0347932	1.24936	4.07216	6.53856
-0.0315782	1.22971	4.08715	6.56817
-0.0163856	1.22051	4.09283	6.59793
-0.0036634	1.22003	4.05038	6.58751
0.0018629	1.23173	4.0133	6.56393
-0.00646127	1.24457	4.01556	6.52972
-0.0188095	1.24836	4.03642	6.53983
-0.0226022	1.23838	4.07035	6.54645
-0.0174699	1.22863	4.07822	6.54726
-0.0124014	1.22987	4.07893	6.53426
-0.0101845	1.24238	4.01382	6.53744
-0.00650884	1.24525	4.01004	6.57016
0.0035808	1.24121	4.01341	6.58988
0.00347941	1.23809	4.03237	6.56337
-0.00711598	1.24993	4.04065	6.55404
-0.0234465	1.25658	4.03012	6.54213
-0.0218721	1.24728	4.02417	6.52671
-0.00470612	1.2348	4.02603	6.58003
0.012506	1.23691	4.02175	6.63528
0.0106122	1.24844	4.0586	6.64337
-0.0107597	1.26349	4.05115	6.5911
-0.0216358	1.26434	4.06368	6.53419
-0.00641965	1.24707	4.08119	6.56871
0.00927101	1.23948	4.08293	6.63656
0.0104308	1.25668	4.07385	6.65824
-0.000167456	1.27527	4.056	6.6543
-0.000799712	1.26639	4.06859	6.59943
-0.000362627	1.24616	4.08775	6.62413
0.00104292	1.24648	4.1029	6.64256
0.00312775	1.25542	4.08931	6.65061
0.0122369	1.26137	4.05567	6.64991
0.0111883	1.26773	4.06622	6.63439
-0.00121627	1.27288	4.09187	6.63
-0.00513893	1.26161	4.10413	6.63807
0.014878	1.25048	4.08291	6.62268
0.0237365	1.25507	4.06672	6.62194
0.0042159	1.2744	4.07129	6.64501
-0.00986724	1.28896	4.07643	6.65078
0.00605646	1.26798	4.08514	6.64824
0.0232704	1.24076	4.08721	6.63347
0.0162892	1.25183	4.09305	6.59742
0.00133962	1.26768	4.06028	6.64603
0.00352765	1.25984	4.06094	6.65431
0.00549005	1.25214	4.08432	6.51531
0.0161995	1.25525	4.10278	6.54218
0.0283236	1.25808	4.09216	6.61691
0.00135542	1.26023	4.06054	6.61499
-0.0107757	1.26872	4.07915	6.49257
0.0141821	1.26678	4.0994	6.49935
0.027753	1.26122	4.09316	6.55011
-0.00157096	1.27843	4.07796	6.56818
-0.000273777	1.28889	4.07546	6.55127
0.0163823	1.25808	4.08213	6.5447
0.0172868	1.25703	4.08578	6.59726
0.0170437	1.28317	4.09655	6.57688
0.0028388	1.27937	4.08246	6.59958
-0.00197589	1.2507	4.07641	6.58668
0.0145129	1.25292	4.08999	6.53586
0.00947882	1.26242	4.08944	6.53912
-0.00772234	1.27127	4.05443	6.61438
0.00873744	1.26319	4.06703	6.63018
0.0203818	1.2386	4.08951	6.59637
-0.00179032	1.25254	4.08067	6.55106
-0.00223187	1.2711	4.06241	6.5993
