# Supplementary material for: High-resolution line-scan Brillouin microscopy for live imaging of mechanical properties during embryo development
Source: Nat Methods. 2023 Mar 30;20(5):755–60. doi: 10.1038/s41592-023-01822-1 (PMC10172129; doi:10.1038/s41592-023-01822-1)
Supplement: Supplementary file 15 — Source Data Extended Data Fig. 5. [file 41592_2023_1822_MOESM15_ESM.zip › SI fig5/SI fig5c.xlsx]

## Sheet: 150mm long
Power before Rb Cell (mW)		T (C)	power (mW)	Absorp (dB)
1.3		22.3	0.3	6.36822
		25	0.283	6.62157
		30	0.22	7.71521
		35	0.13	10
		40	0.08	12.1085
		45	0.03	16.3682
		50	0.014	19.6782
		55	0.0017	28.8349
		60	0.00029	36.5155
		65	0.0001	41.1394
		70	4e-05	45.1188
		75	3.5e-05	45.6988

## Sheet: 75mm long
Power before Rb Cell (mW)		T (C)	power (mW)	Absorp (dB)
1.25		24	0.35	5.52842
		25	0.31	6.05548
		30	0.17	8.66461
		35	0.09	11.4267
		40	0.027	16.6555
		45	0.007	22.5181
		50	0.002	27.9588
		55	0.0008	31.9382
		60	0.00069	32.5806
		65	0.00064	32.9073
		70	0.00066	32.7737
		75	0.00069	32.5806

## Sheet: sum
T (C)	Absorp (dB)
25	12.6771
30	16.3798
35	21.4267
40	28.764
45	38.8863
50	47.637
55	60.7731
60	69.0961
65	74.0467
70	77.8925
75	78.2794
