# Supplementary material for: High-resolution line-scan Brillouin microscopy for live imaging of mechanical properties during embryo development
Source: Nat Methods. 2023 Mar 30;20(5):755–60. doi: 10.1038/s41592-023-01822-1 (PMC10172129; doi:10.1038/s41592-023-01822-1)
Supplement: Supplementary file 15 — Source Data Extended Data Fig. 5. [file 41592_2023_1822_MOESM15_ESM.zip › SI fig5/SI fig5d.xlsx]

## Sheet: Foglio1
spectral resolution
x (GHz)	I (a.u.)
-6.7437	858.125
-6.61765	866.612
-6.4916	868.886
-6.36555	859.745
-6.2395	857.527
-6.11345	870.183
-5.98739	875.704
-5.86134	866.545
-5.73529	857.645
-5.60924	855.072
-5.48319	853.001
-5.35714	855.529
-5.23109	871.844
-5.10504	892.232
-4.97899	896.533
-4.85294	888.531
-4.72689	885.147
-4.60084	887.769
-4.47479	888.95
-4.34874	888.649
-4.22269	886.484
-4.09664	879.737
-3.97059	868.255
-3.84454	859.461
-3.71849	861.826
-3.59244	873.261
-3.46639	881.471
-3.34034	880.806
-3.21429	876.704
-3.08824	877.33
-2.96218	886.924
-2.83613	903.003
-2.71008	917.842
-2.58403	925.736
-2.45798	930.501
-2.33193	937.76
-2.20588	947.404
-2.07983	956.361
-1.95378	964.587
-1.82773	973.514
-1.70168	985.81
-1.57563	1002.96
-1.44958	1018.12
-1.32353	1050.33
-1.19748	1165.55
-1.07143	1410.05
-0.945378	1597.14
-0.819327	1382.16
-0.693277	937.311
-0.567226	1782.22
-0.441176	5539.89
-0.315126	12356.9
-0.189075	20117
-0.0630248	24854.2
0.0630257	22745.9
0.189076	15134.2
0.315127	7644.68
0.441177	4182.84
0.567227	3278.48
0.693278	2724.93
0.819328	1960.98
0.945379	1410.71
1.07143	1224.9
1.19748	1214.16
1.32353	1208.81
1.44958	1179.19
1.57563	1131.01
1.70168	1078.04
1.82773	1026.55
1.95378	985.929
2.07983	959.515
2.20588	736.021
2.33193	721.865
2.45798	703.37
2.58403	684.837
2.71008	676.802
2.83614	681.922
2.96219	689.859
3.08824	690.012
3.21429	685.327
3.34034	683.769
3.46639	686.474
3.59244	686.144
3.71849	677.149
3.84454	664.579
3.97059	657.418
4.09664	657.813
4.22269	661.025
4.34874	662.341
4.47479	662.374
4.60084	663.105
4.72689	663.696
4.85294	660.973
4.97899	653.802
5.10504	647.917
5.23109	650.718
5.35714	661.592
5.48319	671.412
5.60924	672.476
5.73529	668.432
5.86135	665.942
5.9874	667.909
6.11345	672.385
6.2395	677.031
6.36555	679.397
