# Supplementary material for: High-resolution line-scan Brillouin microscopy for live imaging of mechanical properties during embryo development
Source: Nat Methods. 2023 Mar 30;20(5):755–60. doi: 10.1038/s41592-023-01822-1 (PMC10172129; doi:10.1038/s41592-023-01822-1)
Supplement: Supplementary file 16 — Source Data Extended Data Fig. 6. [file 41592_2023_1822_MOESM16_ESM.zip]

Archive with 5 entries (4 files):
- SI fig6/
- __MACOSX/._SI fig6
- SI fig6/.DS_Store
- __MACOSX/SI fig6/._.DS_Store
- SI fig6/SI fig6c-d.xlsx
