# Supplementary material for: High-resolution line-scan Brillouin microscopy for live imaging of mechanical properties during embryo development
Source: Nat Methods. 2023 Mar 30;20(5):755–60. doi: 10.1038/s41592-023-01822-1 (PMC10172129; doi:10.1038/s41592-023-01822-1)
Supplement: Supplementary file 16 — Source Data Extended Data Fig. 6. [file 41592_2023_1822_MOESM16_ESM.zip › SI fig6/SI fig6c-d.xlsx]

## Sheet: O-LSBM
x (um)	I (normalised)
0.7	0.170521
1.4	0.174904
2.1	0.183861
2.8	0.189531
3.5	0.188008
4.2	0.186727
4.9	0.188322
5.6	0.190832
6.3	0.196679
7	0.196623
7.7	0.19863
8.4	0.202037
9.1	0.206236
9.8	0.208655
10.5	0.209464
11.2	0.20887
11.9	0.20897
12.6	0.212161
13.3	0.215321
14	0.218037
14.7	0.219341
15.4	0.220938
16.1	0.221153
16.8	0.22513
17.5	0.23142
18.2	0.234306
18.9	0.240923
19.6	0.242895
20.3	0.244577
21	0.244845
21.7	0.247132
22.4	0.25051
23.1	0.260701
23.8	0.267784
24.5	0.270234
25.2	0.268553
25.9	0.272912
26.6	0.273048
27.3	0.276859
28	0.278813
28.7	0.280698
29.4	0.284085
30.1	0.28483
30.8	0.288003
31.5	0.292677
32.2	0.298848
32.9	0.301115
33.6	0.303229
34.3	0.306644
35	0.309696
35.7	0.317292
36.4	0.322152
37.1	0.326576
37.8	0.329758
38.5	0.336846
39.2	0.339825
39.9	0.349744
40.6	0.361273
41.3	0.368905
42	0.371946
42.7	0.379748
43.4	0.379473
44.1	0.377644
44.8	0.381905
45.5	0.39019
46.2	0.398741
46.9	0.416995
47.6	0.431622
48.3	0.436661
49	0.434689
49.7	0.450541
50.4	0.463169
51.1	0.466977
51.8	0.475092
52.5	0.482255
53.2	0.492405
53.9	0.513022
54.6	0.527562
55.3	0.546763
56	0.560165
56.7	0.566318
57.4	0.578291
58.1	0.596229
58.8	0.609067
59.5	0.608501
60.2	0.613236
60.9	0.625244
61.6	0.635102
62.3	0.631362
63	0.639755
63.7	0.650486
64.4	0.661508
65.1	0.674608
65.8	0.690432
66.5	0.706626
67.2	0.721296
67.9	0.733652
68.6	0.75107
69.3	0.75717
70	0.762986
70.7	0.778973
71.4	0.797652
72.1	0.815078
72.8	0.825687
73.5	0.830499
74.2	0.835041
74.9	0.837183
75.6	0.841524
76.3	0.835991
77	0.841285
77.7	0.844721
78.4	0.837155
79.1	0.831043
79.8	0.820875
80.5	0.818353
81.2	0.817395
81.9	0.823884
82.6	0.845757
83.3	0.847963
84	0.847394
84.7	0.844821
85.4	0.848794
86.1	0.853233
86.8	0.857923
87.5	0.860191
88.2	0.854656
88.9	0.85224
89.6	0.850202
90.3	0.852166
91	0.864206
91.7	0.883898
92.4	0.899609
93.1	0.908964
93.8	0.910219
94.5	0.912591
95.2	0.908611
95.9	0.904326
96.6	0.892911
97.3	0.901779
98	0.90996
98.7	0.900564
99.4	0.89537
100.1	0.879888
100.8	0.864942
101.5	0.852438
102.2	0.857559
102.9	0.866089
103.6	0.875354
104.3	0.879539
105	0.884144
105.7	0.887588
106.4	0.890903
107.1	0.889926
107.8	0.885577
108.5	0.886636
109.2	0.891248
109.9	0.895967
110.6	0.902411
111.3	0.903369
112	0.902099
112.7	0.897758
113.4	0.894188
114.1	0.893082
114.8	0.901861
115.5	0.897204
116.2	0.88744
116.9	0.881923
117.6	0.88432
118.3	0.887362
119	0.896754
119.7	0.908894
120.4	0.915022
121.1	0.921751
121.8	0.914753
122.5	0.916806
123.2	0.921196
123.9	0.919115
124.6	0.920303
125.3	0.927082
126	0.934399
126.7	0.9461
127.4	0.934384
128.1	0.932105
128.8	0.93191
129.5	0.926638
130.2	0.927308
130.9	0.922517
131.6	0.924753
132.3	0.925829
133	0.921057
133.7	0.923183
134.4	0.91889
135.1	0.931785
135.8	0.948102
136.5	0.947881
137.2	0.954911
137.9	0.967571
138.6	0.986022
139.3	1
140	0.997566
140.7	0.985024
141.4	0.973179
142.1	0.950083
142.8	0.947463
143.5	0.949519
144.2	0.96407
144.9	0.98103
145.6	0.975638
146.3	0.954466
147	0.943333
147.7	0.935223
148.4	0.93327
149.1	0.935012
149.8	0.923081
150.5	0.902769
151.2	0.876124
151.9	0.857886
152.6	0.838177
153.3	0.828668
154	0.805351
154.7	0.782204
155.4	0.759844
156.1	0.735462
156.8	0.710603
157.5	0.677712
158.2	0.649568
158.9	0.626556
159.6	0.613798
160.3	0.593927
161	0.590037
161.7	0.577057
162.4	0.55119
163.1	0.516079
163.8	0.473709

## Sheet: E-LSBM
x (um)	I (normalised)
0.7	0.146661
1.4	0.145426
2.1	0.152225
2.8	0.151507
3.5	0.152924
4.2	0.147468
4.9	0.153601
5.6	0.157714
6.3	0.165253
7	0.170252
7.7	0.170573
8.4	0.173053
9.1	0.173322
9.8	0.178235
10.5	0.182014
11.2	0.187122
11.9	0.191902
12.6	0.191837
13.3	0.196007
14	0.200849
14.7	0.19865
15.4	0.197781
16.1	0.203833
16.8	0.20564
17.5	0.216213
18.2	0.219607
18.9	0.224785
19.6	0.234805
20.3	0.242079
21	0.252412
21.7	0.25502
22.4	0.259225
23.1	0.264564
23.8	0.258646
24.5	0.270363
25.2	0.276091
25.9	0.27902
26.6	0.276008
27.3	0.277376
28	0.296267
28.7	0.303659
29.4	0.309817
30.1	0.320203
30.8	0.325679
31.5	0.323546
32.2	0.327837
32.9	0.336673
33.6	0.336085
34.3	0.346383
35	0.367234
35.7	0.368844
36.4	0.378879
37.1	0.385019
37.8	0.389446
38.5	0.391607
39.2	0.40496
39.9	0.412193
40.6	0.413785
41.3	0.42439
42	0.42807
42.7	0.435623
43.4	0.437113
44.1	0.441263
44.8	0.449129
45.5	0.458302
46.2	0.477107
46.9	0.483083
47.6	0.482427
48.3	0.484713
49	0.508737
49.7	0.521224
50.4	0.527381
51.1	0.535943
51.8	0.544182
52.5	0.546996
53.2	0.550838
53.9	0.55394
54.6	0.569721
55.3	0.59884
56	0.598499
56.7	0.597941
57.4	0.614807
58.1	0.630154
58.8	0.633977
59.5	0.630153
60.2	0.627204
60.9	0.636065
61.6	0.646255
62.3	0.65103
63	0.677077
63.7	0.696771
64.4	0.709694
65.1	0.725858
65.8	0.728202
66.5	0.738265
67.2	0.754309
67.9	0.766264
68.6	0.785766
69.3	0.801219
70	0.805685
70.7	0.814409
71.4	0.811002
72.1	0.809499
72.8	0.812767
73.5	0.817012
74.2	0.831823
74.9	0.840562
75.6	0.844292
76.3	0.844627
77	0.845102
77.7	0.844396
78.4	0.855611
79.1	0.874761
79.8	0.884364
80.5	0.892379
81.2	0.91286
81.9	0.92062
82.6	0.92544
83.3	0.929847
84	0.927109
84.7	0.93052
85.4	0.919315
86.1	0.921852
86.8	0.931527
87.5	0.938033
88.2	0.960099
88.9	0.977152
89.6	0.990173
90.3	0.981562
91	0.967466
91.7	0.977696
92.4	0.988188
93.1	0.99749
93.8	1
94.5	0.996259
95.2	0.984413
95.9	0.974049
96.6	0.967285
97.3	0.933721
98	0.920675
98.7	0.920405
99.4	0.928589
100.1	0.926496
100.8	0.929184
101.5	0.943999
102.2	0.964827
102.9	0.981194
103.6	0.977049
104.3	0.955841
105	0.939329
105.7	0.93659
106.4	0.945803
107.1	0.94287
107.8	0.944261
108.5	0.955914
109.2	0.954646
109.9	0.941325
110.6	0.931527
111.3	0.919454
112	0.903851
112.7	0.897265
113.4	0.889224
114.1	0.884371
114.8	0.87892
115.5	0.861182
116.2	0.860509
116.9	0.845203
117.6	0.830435
118.3	0.827021
119	0.836177
119.7	0.840365
120.4	0.837546
121.1	0.823464
121.8	0.808204
122.5	0.798555
123.2	0.799247
123.9	0.797874
124.6	0.798704
125.3	0.795682
126	0.795263
126.7	0.794338
127.4	0.778924
128.1	0.760912
128.8	0.738655
129.5	0.729012
130.2	0.717565
130.9	0.707472
131.6	0.695706
132.3	0.695512
133	0.69724
133.7	0.691921
134.4	0.679072
135.1	0.671874
135.8	0.661666
136.5	0.64265
137.2	0.632949
137.9	0.643605
138.6	0.651614
139.3	0.643751
140	0.628104
140.7	0.616057
141.4	0.619451
142.1	0.61346
142.8	0.598014
143.5	0.568432
144.2	0.553921
144.9	0.550735
145.6	0.543965
146.3	0.540723
147	0.536005
147.7	0.529375
148.4	0.533069
149.1	0.542597
149.8	0.534519
150.5	0.524636
151.2	0.520162
151.9	0.500982
152.6	0.483638
153.3	0.473247
154	0.471138
154.7	0.460216
155.4	0.445755
156.1	0.42621
156.8	0.412204
157.5	0.402853
158.2	0.394841
158.9	0.400858
159.6	0.401951
160.3	0.388254
161	0.378634
161.7	0.381201
162.4	0.385228
163.1	0.385662
163.8	0.389488
164.5	0.380518
165.2	0.365096
165.9	0.356356
166.6	0.349083
167.3	0.335113
168	0.337307
168.7	0.330145
169.4	0.308289
170.1	0.300543
170.8	0.287672
171.5	0.277707
172.2	0.273795
172.9	0.270978
173.6	0.270273
174.3	0.268602
175	0.261811
175.7	0.259608
176.4	0.263009
177.1	0.252678
177.8	0.251455
