# Supplementary material for: High-resolution line-scan Brillouin microscopy for live imaging of mechanical properties during embryo development
Source: Nat Methods. 2023 Mar 30;20(5):755–60. doi: 10.1038/s41592-023-01822-1 (PMC10172129; doi:10.1038/s41592-023-01822-1)
Supplement: Supplementary file 17 — Source Data Extended Data Fig. 7. [file 41592_2023_1822_MOESM17_ESM.zip › SI fig7a.xlsx]

## Sheet: Panel a
cpu			gpu
Image size (px)	Time per image (s)	error (s)	Image size (px)	Time per image (s)	error (s)
100	14.5745	0.103539	100	0.0138061	0.00262415
150	24.1464	0.110362	150	0.0139754	0.00106194
200	30.9044	0.0584679	200	0.0131919	0.00340483
250	39.5759	0.412357	250	0.0101009	0.00226023
300	45.728	0.445527	300	0.0102212	0.00203752
350	52.6053	0.0944842	350	0.0118234	0.00540575
400	55.3016	0.765434	400	0.011533	0.0024859
450	67.0075	0.110516	450	0.0141358	0.00561302
500	70.7346	1.12746	500	0.00974319	0.00493243
