# Supplementary material for: High-resolution line-scan Brillouin microscopy for live imaging of mechanical properties during embryo development
Source: Nat Methods. 2023 Mar 30;20(5):755–60. doi: 10.1038/s41592-023-01822-1 (PMC10172129; doi:10.1038/s41592-023-01822-1)
Supplement: Supplementary file 17 — Source Data Extended Data Fig. 7. [file 41592_2023_1822_MOESM17_ESM.zip › SI fig7b.xlsx]

## Sheet: Panel b
	Accuracy (MHz)
	Stokes	Rayleigh	antiStokes
cpu	0.900904	1.2426	1.32115
gpu	1.28546	0.611657	1.29401
