# Supplementary material for: High-resolution line-scan Brillouin microscopy for live imaging of mechanical properties during embryo development
Source: Nat Methods. 2023 Mar 30;20(5):755–60. doi: 10.1038/s41592-023-01822-1 (PMC10172129; doi:10.1038/s41592-023-01822-1)
Supplement: Supplementary file 18 — Source Data Extended Data Fig. 10. [file 41592_2023_1822_MOESM18_ESM.zip]

Archive with 6 entries (5 files):
- SI fig10/
- __MACOSX/._SI fig10
- SI fig10/SI fig 10b.xlsx
- SI fig10/SI fig10d.xlsx
- SI fig10/SI fig 10a.xlsx
- SI fig10/SI fig10c.xlsx
