# Supplementary material for: High-resolution line-scan Brillouin microscopy for live imaging of mechanical properties during embryo development
Source: Nat Methods. 2023 Mar 30;20(5):755–60. doi: 10.1038/s41592-023-01822-1 (PMC10172129; doi:10.1038/s41592-023-01822-1)
Supplement: Supplementary file 18 — Source Data Extended Data Fig. 10. [file 41592_2023_1822_MOESM18_ESM.zip › SI fig10/SI fig 10b.xlsx]

## Sheet: O-LSBM
amplitude (a.u.)	precision (MHz)	std precision (MHz)
4759.49	55.5699	7.15179
4848.85	49.0569	7.48504
4937.01	46.4214	7.69947
5014.51	50.6002	6.68754
5093.24	48.9269	8.13908
5185.87	56.7435	8.53643
5180.38	55.8922	6.25006
5215.22	49.1885	9.15919
5282.28	48.6881	8.31332
5381.98	46.0157	5.35383
5523.79	44.2237	7.36373
5616.4	47.8396	6.88057
5675.05	48.7187	9.49678
5803.33	49.1009	8.68638
5878.26	48.4556	9.1074
5940.85	43.8142	7.50814
6027.5	45.9528	8.12531
6110.05	42.5115	7.53089
6163.13	48.4455	10.6194
6286.09	50.1401	7.77667
6370.83	48.2568	8.00707
6488.18	44.4856	7.99188
6661.91	44.0083	7.51362
6833.89	43.6932	9.42845
6905.25	40.6767	7.26095
6955.02	42.5131	5.80344
7110.53	39.5043	9.52659
7339.46	43.3935	5.97059
7518.07	41.6574	7.12389
7688.21	42.0242	8.32081
7872.72	37.3137	5.50047
8062.75	40.2692	7.15089
8365.08	40.0134	8.66559
8608.83	38.3448	6.2029
8844.36	37.84	7.20799
9070.11	38.3367	4.97664
9344.79	41.0698	7.91894
9645.57	40.0977	7.08689
9994.83	41.8392	7.27379
10327.6	40.968	7.6149
10642.4	38.0939	8.02721
10958	33.5025	6.20301
11304.5	34.4616	6.1133
11598.5	30.0028	5.68138
11753.7	29.8983	5.91981
11977.6	28.5509	4.83882
12277.9	26.144	4.23269
12613.7	26.7532	4.18559
12944.8	28.1353	4.37966
13298.2	26.9829	5.1991
13651.2	27.0474	5.31512
13914.9	26.0447	4.81559
14304	29.7454	5.68308
14576	29.7427	5.86052
14733.8	28.3227	5.51374
14978.2	31.3442	6.87357
15312.1	28.8347	4.27914
15655.8	28.8829	5.8374
15871.8	30.3204	5.30129
16227.9	30.2664	6.45104
16436.3	29.8502	4.50693
16664.8	27.8097	4.55088
16884.7	27.7758	3.45307
16942.8	28.6057	7.02065
17065.9	28.289	5.03289
17229.1	28.4326	4.76312
17379.8	28.0355	5.20609
17413.1	29.2154	5.29513
17296.2	30.2811	6.95999
17238.4	28.6332	6.04635
17429.3	26.6151	4.07309
17469.9	28.2936	5.10943
17566.8	28.7711	5.4282
17996.9	28.1286	4.61677
18187.5	29.1172	4.64324
18183.3	27.101	4.30379
18226.7	26.0304	3.89001
18359.3	28.1129	5.53778
18416.9	27.4086	4.75897
18427.2	25.8834	4.2685
18511.8	26.4987	4.72697
18386.8	24.1639	4.58916
18339.6	24.305	4.3445
18355.5	23.2562	3.00576
18456.4	22.9427	3.2544
18546.4	23.317	3.77404
18726.3	22.8539	3.71649
19051.3	21.8661	3.73117
19246.7	20.1366	3.14332
19194.6	21.2468	3.74124
19161	22.8228	4.30309
19158.2	22.7758	3.54135
19241.8	23.6659	4.45377
19249.7	23.3396	4.32117
19437.3	23.6564	5.15071
19626	27.1155	5.46514
19655.8	26.9601	6.7789
19544.3	25.5941	4.02031
19560	24.42	3.06947
19437.2	23.6796	3.6646
19485.2	23.6372	3.5892
19715.1	23.1856	4.39675
19951.5	21.9296	3.61559
20037.2	20.8429	2.61218
20020.5	21.761	4.59515
19866.1	21.576	3.70644
19804.3	23.0161	3.72822
19858.5	23.5241	3.11417
20009.1	25.467	4.05285
20163.6	24.3379	4.7461
20113	23.1517	3.70691
20420.4	25.1426	6.76122
20451.3	22.6177	3.30199
20434.6	23.7423	5.11673
20524.4	24.726	4.06968
20607	23.6226	3.31406
20771.9	24.1203	4.1774
20707.5	25.1395	3.29703
20756.4	22.6466	3.9034
20827.7	22.0321	3.71179
20850.4	22.1182	4.22031
20951.8	22.3566	3.66136
21056.7	23.9856	3.59003
21251.2	27.8121	5.00318
21711	25.1079	3.88783
21929.6	23.3194	3.84219
21985.1	21.7901	3.10842
21900.3	20.0704	3.56508
21778.5	21.9881	3.35807
21513.9	22.209	3.34079
21315.3	23.7982	4.27354
20873.9	23.696	4.91059
20424.9	22.416	3.67991
20156.3	21.343	4.06449
19783.6	22.8514	4.4807
19508.7	24.6493	4.0105
19236.8	24.6488	3.61226
18588.5	28.41	3.93255
18003.7	24.1669	4.70973
17404.7	21.4536	4.24028
16807.2	24.2423	4.11025
16227.8	27.8318	5.90945
15657.9	26.8077	3.40683
15241.9	27.4314	3.78468
14816	27.2916	3.55932
14425.5	28.7481	4.92758
13821.3	27.4206	3.4868
13255.9	27.4185	5.08005
12776.2	28.3947	5.28067
12314.7	30.8068	5.69467
11843.6	30.668	4.79204
11483.6	32.661	6.56831
11196.4	30.0395	5.42415
10891	29.107	5.57684
10601	32.3162	4.67114
10289.4	41.4426	7.44377
9973.21	35.4501	6.15257
9709.97	35.4658	4.72798
9410.92	35.219	6.84921
9121.44	36.2478	7.0259
8882.11	33.5505	4.78442
8752.77	35.6493	6.87776
8572.39	38.9825	7.54377
8427.86	37.6344	6.23432
8164.9	39.1453	8.21254
7895.19	35.6358	5.38593
7736.82	38.8539	8.06164
7569.5	41.959	9.24095
7368.59	42.4336	8.32653
7266.38	36.0622	4.26666
7211.65	37.8318	7.28499
7146.22	40.6414	8.12521
6989.25	41.6445	6.3296
6793.15	43.1664	8.60057
6670.32	38.2723	6.50197
6564.11	38.4913	6.80059
6463.85	40.1385	6.42171
6420.18	45.1573	7.06005
6308.23	43.8617	7.3345
6132.03	39.7071	8.32418
6002.4	40.1055	3.84921
5919.18	48.2004	9.60159
5857.29	44.6175	7.36266
5730.27	42.7772	5.50646
5667.48	44.9484	7.60897

## Sheet: E-LSBM
amplitude (a.u.)	precision (MHz)	std precision (MHz)
4936.89	19.2873	3.32821
5027.48	18.2811	2.47044
5125.62	17.97	2.7907
5261.38	17.5294	3.28583
5440.58	18.0543	2.75856
5615.86	18.2924	2.94408
5712.77	17.6267	2.53354
5873.17	17.1366	2.88579
5976.82	16.3844	2.61397
6088.7	17.4953	2.45805
6235.32	15.7591	3.38126
6389.51	15.8876	2.48561
6521.1	15.763	2.56003
6624.59	14.8702	2.44757
6712.32	16.0853	2.60606
6872.49	16.5238	2.48434
7129.27	16.1135	2.63213
7293.33	16.1569	2.41609
7386.01	15.8328	1.89656
7604.12	14.4586	1.93548
7673.54	14.1114	2.39996
7765.09	13.643	2.49749
7940.06	13.767	2.27081
8099.5	12.7539	1.98743
8313.64	13.8787	2.15018
8462.18	13.9724	2.23067
8513.68	14.0706	2.85089
8516.43	14.0777	2.40636
8618.78	13.8609	1.83386
8771.68	13.8741	2.0209
8870.34	13.9415	2.16565
9053.86	13.8527	2.38224
9267.62	13.8889	2.5798
9423.5	13.6028	2.02113
9576.08	13.368	1.66413
9770.31	12.8271	2.17853
9946.24	12.0194	1.34242
10149.7	12.7385	1.73391
10307.7	12.2118	1.85031
10363.7	12.2201	1.82846
10415.5	11.519	1.8355
10650.1	12.2056	1.93467
10837	12.5668	1.91121
10972.4	12.5605	1.43177
11084.1	11.7597	1.62653
11274.8	12.003	1.75224
11435	12.4314	1.80459
11612	11.7655	1.74896
11742.5	11.168	1.73067
11895.4	11.628	1.76877
11971.4	11.9541	2.34305
11990.7	12.0551	1.87394
12154.7	11.5143	1.54938
12309.3	12.3465	1.33843
12434.1	11.4426	1.88395
12495.6	10.8607	2.14012
12723	11.235	1.18327
13019.3	11.2443	2.25374
13165.2	11.8568	1.69697
13157.6	11.606	2.13484
13237.1	11.2044	2.20992
13405.1	10.8805	1.64974
13518.6	11.0825	1.11196
13654.8	11.5394	1.67071
13853.8	10.4454	1.53967
13992.1	11.1944	1.92656
14080.1	11.0479	1.61444
14114.9	10.8165	1.86885
14160.5	11.2767	1.52979
14118.2	11.0648	1.99599
14074.1	10.8106	1.64734
14107	11.3156	1.85244
14172	10.9713	1.49642
14241	11.2819	1.77931
14382.7	10.8313	1.69177
14449	10.8854	1.76201
14755.9	10.7528	1.60538
15056.3	9.99609	1.63902
15208.1	10.1977	1.77462
15120.8	10.3955	1.50066
15127.8	9.97375	1.62149
15144.1	10.6548	1.83329
15232.9	10.0491	2.15944
15092.5	9.98044	1.46081
14941.3	9.74004	1.50441
14793.3	10.5129	1.84639
14858.5	10.0464	1.73505
14876.8	10.2146	1.85785
14778.3	10.844	1.7541
14805.6	9.70891	1.60751
14839.3	10.746	1.92468
14685.7	9.66079	1.79946
14595.3	10.0953	1.61244
14501.7	10.7904	1.96203
14488.5	11.2471	1.7723
14495.7	10.7167	1.79285
14584.2	11.4699	1.86682
14554	11.098	1.7577
14446.2	11.5316	1.97667
14426.9	11.3397	1.46943
14542	11.1521	1.33835
14607.1	10.7356	1.92353
14821.9	10.5727	1.87852
14946.7	10.0891	1.83038
14983.6	10.7285	1.35449
14937.6	10.2119	2.03553
14829.2	10.3076	2.06791
14650.5	9.70399	1.73883
14550.6	10.0053	1.42534
14399.6	10.9617	2.23025
14247.2	10.9275	1.69132
14000.7	11.7035	1.93882
13787.8	12.0398	1.55794
13708.5	11.3215	1.43098
13514.1	11.1448	2.07766
13430.4	10.725	1.63652
13380.1	10.7828	2.12378
13362.4	10.611	1.73371
13093.8	10.783	1.9785
12880	11.9135	1.75725
12561.9	12.8027	2.17074
12406.5	12.7752	1.91079
12244.6	11.914	1.87695
12209.5	11.4224	1.11647
12141.5	11.712	2.05292
12002.5	11.5701	2.23365
11850.8	11.8583	1.97518
11623	11.7554	1.72605
11461.3	11.9826	2.38101
11348.4	11.5593	1.93707
11348.4	12.285	2.42379
11234.3	12.126	2.35095
11064.5	12.0448	1.45783
10938.8	12.4488	1.61915
10831.1	11.3423	2.17976
10806.6	12.518	2.95392
10695.4	11.7161	1.92998
10319.3	12.2556	2.21467
10103.9	12.614	2.31655
9935.75	13.0049	2.38798
9842.95	12.4004	1.79868
9825.96	11.8222	1.81618
9563.51	12.7515	1.56217
9297.89	13.4577	1.62021
9062.89	12.8362	1.77129
9011.86	13.9492	2.34929
9059.31	13.2123	2.10887
9105.63	13.1165	2.96614
9006.83	12.0604	2.01827
8791.55	12.9648	2.19083
8549.53	14.2513	2.15003
8284.35	14.1278	2.00264
8133.44	15.1552	2.56084
8032.8	13.8365	2.30889
7915.51	12.7084	1.82183
7745.78	12.8797	1.4409
7572.19	14.1856	1.85822
7442.16	15.9461	2.45632
7358.27	16.6288	3.15271
7243.41	13.7071	2.4155
7146.66	13.6706	2.39586
6960.14	14.1947	2.55423
6721.42	15.9211	2.76035
6563.18	15.9434	2.06085
6425.22	16.561	3.11595
6372.53	15.2182	2.55622
6250.77	15.0001	1.73493
6118.71	15.477	2.44777
5944.87	17.2791	3.20392
5880.45	16.7299	1.74891
5708.7	15.9728	2.85832
5627.27	18.0411	5.29017
5452.28	17.8442	5.06261
5368.45	17.1823	3.54176
5253.73	18.6009	3.28495
5159.47	18.3113	2.95024
4991.11	16.5594	2.65378
4851.04	17.3453	3.18786
4737.99	18.5935	4.08611
4660.05	18.5428	3.32097
4579.67	18.084	2.81889
4478.78	19.1129	3.08966
4362.27	20.223	3.45808
4321.47	19.9111	3.46555
4395.37	19.9697	3.44299
