# Supplementary material for: High-resolution line-scan Brillouin microscopy for live imaging of mechanical properties during embryo development
Source: Nat Methods. 2023 Mar 30;20(5):755–60. doi: 10.1038/s41592-023-01822-1 (PMC10172129; doi:10.1038/s41592-023-01822-1)
Supplement: Supplementary file 18 — Source Data Extended Data Fig. 10. [file 41592_2023_1822_MOESM18_ESM.zip › SI fig10/SI fig10d.xlsx]

## Sheet: Foglio1
amplitude (a.u.)	SNR
2752.38	13.1821
2741.98	16.3387
2709.27	20.97
2641.99	21.6255
2652.94	20.9665
2660.8	19.2637
2574.37	21.9287
2792.15	20.351
2622.3	10.7396
2779.26	19.7793
2886.55	16.7915
2702.9	15.5583
2860.21	12.54
2765.21	31.0035
2863.21	19.4333
2576.78	27.9086
2654.61	40.8305
2631.38	26.3963
3000.76	14.2906
2957.26	21.1026
2843.68	12.4073
2599.47	16.3805
2705.46	29.8358
2535.97	23.8852
2542.47	15.4983
2475.92	15.4154
2797.68	31.8886
2881.91	18.708
2775.46	46.0028
2621.48	13.9335
2717.5	11.9304
2483.36	44.2628
2494.96	27.0572
2840.34	22.1835
2871.95	8.87301
2843.92	19.6675
2977.42	17.855
2551.03	22.6954
2698.92	15.5169
2661.39	20.7378
2707.89	34.5289
2720.54	22.1495
2855.66	39.5655
2738.87	44.5525
2976.27	21.2437
2806.27	15.9549
2752.75	13.3665
2345.63	15.9588
2591.43	11.4904
2792.99	10.889
2480.74	18.8945
2652.06	30.9688
3188.38	11.63
2907.42	17.5727
2772.15	16.1568
2682.17	17.5951
2781.41	19.4047
2800.76	11.5742
2976.29	14.8147
2916.4	8.10292
2685.31	20.6713
2611.63	15.0614
2702.34	22.574
2610.05	34.4463
3095.45	17.8922
2781.57	14.4778
2862.63	11.4616
2641.78	21.0722
2483.85	15.0571
2633.63	14.5241
2639.39	11.4558
2665.51	21.5138
2784.41	16.2286
2924.21	18.6546
2790.13	27.2578
2989.78	20.3344
2530.57	18.188
2830.14	18.1207
2917.35	16.0694
2767.32	14.8244
3006.71	39.5723
3027.35	10.3222
2884.03	13.9117
2628.57	19.6196
2971.55	20.1437
2785.78	66.0453
2880.31	42.8894
2965.54	21.7071
2726.43	13.0988
2717.78	13.0812
2569.6	15.1886
2870.05	23.7734
2939.45	24.4811
2625.22	23.9275
2580.99	19.5171
2538.94	25.4151
2398.97	9.52929
2610.67	16.0394
2851.45	15.4692
2719.52	22.0544
3126.46	14.4404
2902.01	12.4868
2734.33	23.8769
2865.38	21.9214
2468.53	11.4507
2752.98	11.8848
2657.94	14.3419
2738.56	14.6193
2957.93	35.3483
2908.15	10.8937
2645.2	15.1165
2558.93	14.5865
2804.6	21.0834
2373.3	27.498
2535.18	10.4611
2605.87	20.2607
2744.57	15.3135
2661.03	14.67
2710.89	15.9255
2683.27	16.2173
2956.78	17.4044
2508.09	10.6958
2875.5	30.3066
2910.35	22.5478
3049.5	21.4468
2883.56	14.4312
2703.45	14.1166
2560.45	17.3568
2879.57	19.317
2501.15	13.2061
2754.06	16.5831
2745.96	18.3096
2881.76	32.1293
2712.8	17.9042
2671.42	19.8202
2693.64	22.0202
2979.24	21.4582
2686.48	20.2934
2865.25	18.5332
2548.2	16.7297
2882.01	26.9315
2947.84	16.6683
2687.04	9.01029
2644.59	19.4989
2628.51	13.7317
2765.2	17.9073
2632.92	16.8586
2660.11	16.912
2632.25	20.1507
2668.33	10.1904
2640.09	15.6445
2715.5	14.9862
2975.72	9.01841
2870.54	17.3542
2625.39	12.1671
2766.8	14.158
2524.54	17.8962
2533.1	9.82586
2501.36	15.5746
2681.85	8.49983
2590.35	24.8591
2675.73	17.1876
2318.28	35.2552
2649.07	23.2079
2597.58	7.67879
2778.12	25.7519
2894.29	27.437
2911.06	14.687
2633.95	15.7592
2680.29	12.2446
2605.76	24.2012
2663.68	18.1719
2679.62	18.5498
2677.31	18.5123
2766.88	8.97181
2789.74	7.18394
2810.62	16.5823
2681.71	44.6814
2630.78	14.8722
2520.77	25.3261
2580.16	9.01699
2545.9	16.5246
2694.21	29.3697
2581.87	17.4455
2835.05	32.488
2876.74	13.4746
2804.04	16.1644
2764.94	17.617
2871.61	24.13
3395.17	16.6197
3150.54	48.9853
2714.37	18.2924
2794.06	29.6392
2776.38	10.7156
2865.14	17.1162
2605.72	23.7756
2565.91	12.9817
2907.96	17.5961
2684.63	20.0125
2440.98	10.484
2592.62	30.2191
2952.51	25.4298
2790.99	15.0017
2780.4	26.0744
2877.08	13.9851
2920.69	13.4107
2807.35	12.2515
2586.04	16.9925
2759.89	7.41054
2872.91	12.1029
2801.7	9.87804
3116.74	18.9008
2989.53	35.1604
2615.18	16.6342
2841.35	18.9862
2899.88	26.2222
3044.7	15.8503
2806.09	14.9127
2731.17	22.0043
2554.13	21.7023
2770.58	12.1388
2717.7	32.4154
2657.45	31.0794
2818.74	19.2915
2592.52	39.242
2785.46	14.404
2399.94	19.6619
2489.24	15.7545
2522.79	16.7574
3056.94	12.3698
2925.37	21.3767
2824.4	22.5361
2839.5	17.6972
2441.02	17.7014
2953.91	24.8508
2682.86	25.5553
2699.92	16.9106
3071.03	32.9342
2715.13	14.736
2503.01	22.4353
2775.83	32.3924
2879.48	24.1924
2936.05	24.122
2760.43	11.7761
2788.4	11.9845
2458.65	15.9402
2731.86	11.21
2713.24	18.9272
2543.02	9.60227
2445.93	18.3783
3029.09	23.0804
2776.31	11.4473
2932.94	17.5085
2772.78	23.0679
2674.7	10.0512
2495.78	30.9241
2856.3	39.307
2608.56	14.4318
2821.65	15.8137
2751.2	24.6978
2643.42	14.5154
2594.28	14.5444
2589.79	16.151
2818.64	14.5129
2615.06	9.40593
2754.25	14.2396
2640.53	13.7761
2498.16	18.8193
2344.03	13.5866
2607.46	30.6872
2818.78	22.2081
2805.18	19.7962
2615.68	23.6127
2738.7	12.5431
2964.7	46.8771
3007.37	28.3535
2715.39	13.0283
2731.06	9.0826
2787.76	12.7183
3010.57	16.0065
3125.53	17.5316
2993.06	15.1386
2737.4	17.0842
2852.56	21.3832
2913.79	24.8312
2813.84	14.5995
2959.17	18.1929
2469.46	38.431
2735.86	23.2003
2867.92	14.3258
2617.06	56.5915
2675.22	15.5553
2868.99	16.3553
2680.34	18.2961
2745.91	22.8831
2931.31	18.1635
2725.06	20.6673
2933.1	19.8419
2945.16	17.8207
2961.41	15.3919
2738.11	11.3452
2651.05	17.9823
2700.54	19.0341
2589.29	24.2707
2718.74	14.681
2684.07	16.0454
2756.11	15.4584
2852.34	20.4102
3075.92	19.4076
2767.18	22.9045
2660.67	22.2885
2380.78	28.1982
2685.78	9.2518
2634.99	15.2095
2526.9	10.7627
2639.6	14.7214
2600.18	21.7431
2591.86	13.4461
2755.78	15.5122
2917.56	11.6978
2609.45	15.0683
2755.12	11.8126
2708.5	17.2568
2496.39	13.8649
2619.7	28.5947
2610.62	15.7519
2588.57	9.81869
2906.54	20.4547
2820.47	19.6243
2881.79	18.7425
2759.54	29.5737
2559.59	23.0881
2959.99	10.9381
2649.95	23.5075
2687.2	23.6471
2721.09	17.6916
2914.67	20.4825
2857.58	15.2474
2738.1	15.1618
2783.19	10.9697
2883	13.3059
2691.69	40.326
2767.39	25.9196
2927.86	26.9898
2735.18	25.5893
2750.73	10.9031
2693.79	13.051
2870.9	14.3256
2797.73	10.6805
2635.3	18.9924
2862.5	27.3876
2812.41	13.2245
2565.42	17.4973
2912.32	31.6866
2612.87	16.3341
2678.71	14.5273
2868.57	20.3154
2971.34	18.1168
2802.64	19.4199
2505.6	17.6974
2603.41	11.7006
2711.93	13.8457
2658.34	20.0284
2958.19	24.2347
2911.3	12.7236
3164.19	14.2544
2883.82	42.1741
2659.81	29.8997
2799.97	16.0085
2918.48	18.3056
2711.43	12.7484
3108.83	30.1948
2763.46	12.0144
3136.8	25.6878
2881.79	11.0642
2594.53	19.2482
2722.58	21.6242
2603.96	17.7538
2364.44	10.7037
2643.67	14.5094
2548.01	16.8107
2499.47	19.3897
3008.64	20.846
2820.91	11.5685
2871.27	12.3983
2585.56	9.43219
2605.15	23.7014
2741.14	14.6504
2857.88	15.9951
2714.25	25.4012
2680.53	40.3577
2781.82	22.3572
2701.29	10.1942
2755.63	17.2116
2999.48	17.2261
2778.44	16.5327
2813.08	17.5
2517.91	24.9207
2635.61	19.1647
2516.18	27.4298
2738.36	24.8178
2913.71	11.4934
2708.97	20.3167
2937.23	24.4986
2963.65	22.3842
2735.55	15.965
2552.31	10.545
2601.39	18.4014
3002.48	17.222
2822.57	26.4226
2883.1	13.5754
2676.31	19.8782
2538.97	13.5346
2652.58	13.9189
2814.56	10.59
2375.33	21.3354
2666.4	16.4057
2903.08	13.0095
2755.28	21.2528
2915.49	17.1417
2975.34	48.2644
2789.07	12.9044
2909.64	18.5873
2816.57	20.9647
2646.65	13.7268
2801.75	11.1694
2733.78	12.2846
2681.12	14.6515
2788.66	18.5559
2962.19	15.4793
2727.33	20.8987
2892.42	10.5417
3011	21.4415
2873.49	10.0601
2611.43	10.0553
2813.27	20.8547
2645.63	10.6412
2805.57	14.7271
2805.58	12.3866
2596.47	13.3169
3002.07	23.4118
2638.89	14.2721
2927.49	50.9412
2737.13	21.0622
2540.66	16.6754
2652.78	25.4088
2449.06	9.87794
2573.74	27.3187
2679.56	15.8821
2976.06	15.6032
2653.09	7.9789
2856.4	25.5546
2618.64	45.7346
2662.05	14.0151
2837.83	19.9655
3142.85	19.3337
2536.37	18.6269
2775.59	10.2261
2752.21	29.869
2510.86	30.1346
3066.3	16.6006
2935.94	20.3811
2729.45	15.2029
2707.61	14.8833
2725.62	11.0718
2566.45	16.0665
2629.28	12.5285
2708.33	18.7018
2819.26	20.2678
2741.96	9.81908
2730.28	19.4263
2751.88	31.4166
2968.25	16.1741
2862.42	23.0297
2631.01	25.3934
2744.61	19.2783
2607.29	18.2218
2753.2	19.1736
2680.71	19.8025
2771.69	15.85
2952.66	18.9955
3012.1	26.3821
3006.48	16.6134
2643.44	16.1281
2618.29	17.9505
2705.77	14.429
2764.05	23.3262
2966.86	16.6146
3007.32	13.3061
2538.2	9.71192
2885.75	9.48932
2732.12	27.8048
2589.94	13.3225
2685.81	21.5328
2862.92	29.0059
2813.43	16.744
2801.13	22.1114
2768.27	18.7911
2931.89	18.6342
2908.02	17.8193
2664.78	18.9713
2579.98	13.4163
2558.22	19.7338
2802	12.8578
2592.77	15.0512
2792.04	11.5668
2694.38	24.1231
2858.42	23.3126
2589.49	26.0578
2546.07	11.4911
2714.98	17.2756
2504.66	11.7832
2614.28	14.5803
2592.71	14.1021
2877.43	27.1597
2758.44	13.0033
2969.13	28.4801
3081.41	22.2779
2604.43	11.9279
2873.61	13.9743
3019.52	13.475
2860.75	13.2645
2746.15	23.2655
2815.99	22.11
2559.66	20.6219
2992.61	23.1396
2733.85	28.2503
2821.66	26.2897
2466.87	20.0183
2799.15	16.5596
2548.16	23.5504
2674.9	15.0486
2504.46	9.0712
2812.13	19.5752
2660.33	22.9237
2785.11	9.13534
2673.82	38.8545
2958.69	20.4649
2906.7	21.9603
2602.17	23.4289
3238.59	16.3885
2822.13	17.6672
2701.23	20.542
2743.89	12.4456
2858.25	75.9495
2748.04	18.1151
2816.24	11.4715
2829.13	21.2839
2962.09	16.1376
2772.61	20.6275
2507.13	23.9985
2867.84	20.1419
2501.84	15.5609
2901.72	11.1912
2721.88	20.6503
2605.01	24.8739
2371.86	53.0561
2773.33	20.6938
2573.11	13.7237
2620.95	28.2756
2596.45	19.5827
2824.43	20.0653
2828.86	13.6701
2887.23	15.9771
2839.55	21.0561
2483.19	43.5855
2679.14	13.3393
2743.78	19.676
2770.34	18.5667
2886.17	21.7293
2691.67	11.8281
2813.3	15.7234
2722.07	25.6613
2809	15.6733
2695.5	21.081
2479.91	14.3771
2822.17	10.5828
2529.67	16.0051
2650.6	25.7912
2667.31	17.0805
2706.59	11.1006
2886.03	30.5661
2402.72	30.1117
2927.22	11.2929
2917.64	16.4091
2754.43	27.0428
2692.92	18.1301
2637.36	15.2509
2669.85	16.3517
2684.65	23.585
2871.58	21.1392
2795.28	11.2541
2866.87	17.1292
2734.67	26.0854
2453.65	11.7298
2713.78	15.3107
2584.08	13.4185
2510.06	15.4648
2753.59	19.5709
3041.08	15.849
3044.76	18.8787
2591.55	20.1333
2777.5	13.954
2554.16	10.0555
2938.81	19.3093
2637.83	27.2544
2419.44	18.985
2541.07	17.6449
2811.68	19.3968
2994.65	29.3442
2634.11	8.62358
2516.63	31.2759
2871.12	16.9124
2724.22	15.9068
3054.63	8.72947
2680.34	11.2621
2707.17	12.3648
2688.4	26.3783
2818.02	18.3963
2656.71	16.2035
2703.26	14.3323
2654.51	16.2874
2592.98	14.108
2733.59	18.4893
2605.7	17.6023
2714.67	9.31154
2740.38	13.1892
2816.27	24.6982
2939.13	17.616
2924.42	27.4617
2634.2	13.9254
2774.51	12.1771
2918.9	20.0005
2812.83	34.8392
2904.26	19.8752
2663.9	62.6851
2768	19.5058
2771.08	17.7114
2691.97	16.7306
2780.73	16.3208
2900.2	16.1769
2447.12	21.7318
2602.09	25.2446
2597.95	27.9879
2598.36	14.0104
2433.79	11.8271
2591.22	21.1539
2592.08	15.9833
2841.01	11.4411
2861.72	18.1994
2576.5	28.4177
2770.45	32.9464
2946.38	11.9025
2920.45	11.1517
3126.75	14.0167
2615.19	15.5938
2808.56	17.9141
2775.31	25.2348
2535.55	9.99373
2755.64	13.455
2556.33	16.485
2423.51	21.4629
2868.25	17.5509
2642.97	12.0962
2868.31	11.3924
2932.03	21.5658
2703.34	18.4712
2751.35	31.8306
2625.92	26.529
2997.19	24.0998
2593.45	10.8382
2711.93	25.2847
2842.24	58.8439
2739.93	16.1352
2594.93	9.39266
2871.61	10.567
2629.91	17.3029
2566.8	23.9207
2697.38	30.5396
2895.06	14.1287
2972.38	39.076
2689.72	16.6727
2870.29	11.1597
2757.28	8.91795
2749.57	45.2337
2666.09	7.98061
2760.14	24.8449
2702.79	10.7426
2763.51	20.6018
2610.73	17.9677
2672.62	13.7617
2418.67	19.852
2843.33	17.2577
2919.68	12.2487
2798.33	18.4746
2923.64	43.4841
2742.29	19.2157
2790.93	18.5216
2671.65	31.1425
2763.84	20.0798
2681.31	12.9628
2613.41	15.8806
2764.3	15.8235
2814.05	28.5626
2784.62	15.439
2955.22	19.6724
2541.21	16.2056
2805.16	8.59756
2513.56	25.2489
2543.31	19.3494
2660.9	20.1492
2216.43	22.3226
2794.23	12.8823
2822.03	21.4504
2678.57	16.1404
2511.19	12.819
2896.31	11.1129
2627.11	39.4721
2726.41	29.4239
2737.81	29.8272
2949.37	17.5507
2938.27	13.494
2773.06	12.0213
2867.5	15.3695
2590.29	29.7141
3035.6	14.6694
2629.07	13.5885
2721.35	29.0754
2781.09	16.3751
2616.1	9.58936
2595.17	16.0628
2680.99	14.4069
2629.16	18.208
2724.89	20.2905
2961.65	14.7517
2797.03	12.9337
2708.16	14.3016
2517.41	13.8651
2977.69	13.2615
2477.43	26.0097
2823.13	38.1638
2737.45	12.2297
2450.95	18.0709
2830.23	12.3496
2497.79	15.0837
2811.52	13.2509
2779.87	31.8953
2827.18	16.9866
2644.63	17.913
2795.85	13.8514
2734.91	32.2355
2870.03	22.7188
2865.21	9.56959
2852.7	29.9193
2808.6	18.7876
2780.52	16.1873
2483.94	43.1218
2842.56	12.7197
2903.85	21.3985
2847.7	28.6581
2884.91	32.39
2767.72	11.251
2938.5	18.8244
2902.17	16.1034
2826.71	25.2025
2967	31.0828
2871.01	19.9784
2796.64	38.033
3053.03	18.6305
2787.35	13.0116
2912.87	51.2052
2517.46	23.4802
2828.14	13.442
2747.7	15.1488
2592.5	10.5865
2567.64	16.5766
2815.23	28.8946
2643.1	16.6314
2685.39	14.7066
2905.38	21.9488
2894.52	19.0444
2923.39	30.2506
2791.85	16.5526
2997.85	15.1037
2697	11.2887
2701.09	16.7472
2790.7	19.3363
2777.24	13.6212
2654.74	23.5138
2874.78	14.4542
2827.09	14.3767
3078.41	30.6943
2524.21	28.8197
2567.9	11.9042
2397.12	16.3723
2690.39	10.8137
2704.94	12.3175
2955.62	21.3661
2702.45	14.1082
2846.41	19.4402
2936.48	49.5207
2752.26	18.5081
2769.87	13.2993
2771.19	16.8658
2739.8	14.3229
2646.34	13.7595
2798.43	6.99765
3201.44	23.3879
2779.07	39.9949
2644.94	23.2029
2833.66	16.0586
2586.25	20.1743
3140.95	14.922
2847.81	14.3651
2393.47	16.8571
2578.99	23.4055
2519.7	30.5065
2487.62	10.7533
2674.11	12.9382
2656.35	17.0863
2687.57	11.7254
2987.84	15.5966
2556.19	41.3328
2877.58	18.1283
2915.64	24.8975
2528.9	18.2393
2835.63	19.3241
2714.73	30.6715
2985.08	31.8821
2711.37	17.4246
2728.06	20.2183
2694.74	14.0762
2960.73	17.6686
2754.72	55.6151
2681.03	35.8087
2661.36	38.9838
2540.98	32.3101
2395.7	12.7224
2475.45	12.8383
2479.79	14.89
2524.1	12.0836
2824.56	9.42323
2703.53	27.6888
2488.38	38.8071
3052.79	15.0367
2747.23	15.3583
2826.3	16.4905
2928.33	13.7572
2563.85	13.1533
2723.42	25.7999
2789.96	9.7595
2678.8	27.3658
2588.92	22.8123
2539.69	12.2709
2504.61	9.72862
2737.11	21.8266
2550.08	22.7013
2715.97	23.2598
2847.24	17.2137
2519.22	10.644
2760.18	19.4347
2764.09	10.2621
2764.09	12.5341
2657.32	15.4656
2540.16	14.953
2885.78	24.765
2856.38	9.05132
2973.29	17.8934
2745.26	15.8321
2707.87	23.6125
2910.39	18.6495
2797.61	21.8637
2750.19	38.9603
2801.93	16.537
3010.93	10.778
2530.69	56.8248
2924.13	28.3828
2859.66	39.1377
2759.95	9.30564
2821.16	18.261
2601.22	26.139
2598.56	19.8262
2571.77	14.2775
2780.31	17.9502
2469.04	10.8816
2702.14	21.97
2549.85	11.6853
2569.4	16.2364
2788.08	17.8046
2895.41	22.3982
2716.28	13.5164
2428.08	22.6037
2824.21	18.0422
2757.02	12.093
2855.29	25.5523
2667.36	19.0074
2671.52	16.4955
2397.28	15.0383
2689.48	18.5695
2598.62	9.13319
3085.19	18.1074
2927.35	13.6326
2740.41	14.4334
2602.65	9.98806
2792.09	22.113
2524.59	16.2937
2670.08	12.1692
2682.23	10.5203
2444.26	8.45571
2429.91	12.8181
2595.02	30.2624
2698.19	29.3609
2897.16	10.7399
2647.89	9.05141
2555.95	13.514
3037.03	16.7015
2946.44	24.7579
2919.77	11.3238
2688.52	20.3094
2766.84	18.0614
2639.39	12.9715
2740.25	11.3547
2814.31	14.9414
2694.13	13.7366
2723.43	21.8704
2790.26	24.0917
2739.68	11.8372
2651.71	22.1919
2848.37	12.4959
2661.67	30.8329
2749.2	16.9786
2566.41	27.9109
2502.76	14.1907
2579.58	9.32511
2831.93	13.7456
2902.71	18.7963
2812.88	17.9202
2757.75	8.28315
2913.32	16.2773
2774.94	8.40579
2945.55	16.7524
2621.53	15.3149
2735.78	21.7477
3073.4	20.286
2969.01	16.8298
2679.89	16.5267
2653.37	11.0595
2607.74	13.7244
2856.85	18.4262
2654.35	23.5342
2481.65	12.4888
2647.32	11.0643
2785.22	20.5919
2648.91	21.3552
2915.54	16.5591
2725.48	16.4366
2578.76	35.2059
2976.17	28.8754
2719.22	36.39
2930.42	22.3379
2676.7	18.9543
2769.49	13.134
2581.55	13.1039
2617.29	30.4054
2763.02	15.9653
2782.4	15.9699
2858.79	16.5961
2690.68	18.5624
2604.16	14.0097
2637.88	10.8624
2465.57	9.64691
2453	15.4556
2480.29	15.2771
2622.91	31.7354
2724.24	10.6387
2673.46	14.5122
2931.39	15.5006
2634.23	17.3162
2584.3	29.5981
2902.91	16.4097
2608.09	27.1594
2765.25	34.6342
2946.56	16.4995
2815.67	18.735
2886.5	11.7698
2589.33	20.8381
2795.62	40.8859
2435.13	14.7875
2826.64	24.7845
2974.53	25.3187
2744.92	16.2827
2668.95	16.1935
2675.35	12.6773
2942.2	19.3492
2627.71	15.2931
2707.48	15.8845
2409.92	27.8951
2801.73	29.9203
2827.24	20.9168
3030.34	51.8496
2755	14.551
2700.65	34.3616
2674.11	24.2745
2877.94	13.8376
2508.74	18.3023
2739.44	19.2779
2891.97	23.5976
2540.08	11.306
2751.7	12.7016
2775.73	22.4496
2966.99	18.3635
2995.4	23.9995
2751.99	22.7016
2405.28	15.3604
2843.98	16.5892
2908.4	17.6699
2791.78	17.6097
2807.27	12.4298
2680.39	13.7426
2632.71	27.4938
2401.34	21.1885
2724.62	27.5986
2591.33	14.0394
2998.22	20.1522
3040.43	14.6988
2909.36	21.0081
2814.26	19.8458
2734.02	16.3422
2594.47	11.7149
2899.36	13.739
2826.02	15.2286
2873.63	11.0569
2753.82	20.0268
2982.37	16.6827
2759.32	16.9156
2631.05	23.6445
2664.08	16.3502
2755.26	13.329
2768.61	19.1956
2583.9	19.6743
2531.22	11.1615
2692.41	21.1771
2726.51	13.3228
2969.82	17.254
2571.4	23.296
2689.66	12.6047
2963.18	30.7696
2816.16	10.2817
2939.09	37.1495
2825.23	11.8447
2681.73	18.4555
2831.76	11.9559
2569.86	17.7575
2729.39	27.428
2787.07	23.5271
2720.01	15.4638
2514.41	14.5771
2628.51	14.1309
2750.82	15.4372
2638.18	25.948
2925.12	19.1395
2744.16	15.6973
2747.8	32.2529
3025.04	14.3634
2674.12	9.41733
2647.25	11.835
2628.28	22.5225
2607.94	10.0203
2750.16	14.1622
3045.38	19.2482
2899.52	8.80061
2820.27	10.2101
2861.07	19.7324
2866.37	19.9375
2601.53	15.8396
2644.41	16.7781
2888.46	29.484
3010.42	18.9369
2979.89	18.2077
2813.81	14.8893
2889.62	16.4791
2650.03	18.5242
2755.7	21.2999
2758.65	30.2531
2731.49	17.7025
2518.38	9.86657
2496.64	8.96023
2655.18	16.2006
2743.58	13.6235
2635.03	21.6604
2781.7	20.8598
3025.19	13.7744
2827.93	12.7914
2856.98	19.1488
2786.74	17.3828
2584.49	24.7728
2922.52	21.8391
2744.5	13.5279
2773.14	19.3062
2752.1	17.1222
2665.45	23.4024
2625.06	11.1934
2582.22	33.0294
2367.2	37.5635
2459.25	11.3306
2560.26	19.9029
2549.78	16.1419
2688.47	15.1984
2853.92	25.201
2884.76	22.0125
2885.6	12.6949
2945.07	18.9987
2872.88	8.89267
2812	10.5741
3070.12	15.5541
2751.22	13.9316
2805.74	18.3476
2449.95	11.4466
2648.38	14.3784
2676.17	16.5036
2633.2	18.7918
2648.29	19.1442
2782.42	17.9595
2776.89	29.9463
2660.25	17.0863
2778.86	21.2443
2718.49	24.2414
2776.21	9.28012
2545.37	17.5943
2695.95	8.3018
2816.2	19.3393
2577.44	11.2456
2545.71	15.393
2558.87	14.5685
2900.73	27.6557
2760.4	20.9751
2971.67	13.5985
2721.66	38.7238
2880.53	17.59
2741.9	12.775
2887.03	22.8514
2824.54	20.2307
3004.89	16.43
3054.61	13.8788
2907.27	13.1379
2686.33	17.0413
2602.37	12.5612
2674.21	12.0693
2730	15.8468
2840.53	20.1329
2474.28	34.4371
2665.79	30.4482
2405.79	13.1912
2588	23.8664
2606.19	17.7196
2736.81	47.3737
2630.26	13.5452
2951.31	17.6221
2640.24	13.6266
2807.1	17.1266
2525.06	20.4511
2660.31	16.193
2680.3	15.5589
2984.64	17.5175
3101.53	20.3213
2824.08	17.1842
2616.1	16.7294
2780.23	11.714
2802.1	20.0223
3058.79	16.4244
2634.22	11.3714
2423.21	18.468
2471.55	13.9815
2656.01	17.042
3148.81	12.2677
2869.13	26.1377
3062.35	18.1105
3101.14	19.1876
2753.76	10.1899
2684.36	73.8158
2604.73	11.2043
2665.7	14.1533
2693.68	10.5904
2683.79	9.4561
2748.63	12.5587
2901.22	31.0366
2312.71	24.0902
2616.99	18.4877
2744.66	19.5928
2694.67	14.1054
2651.81	20.1837
2530.79	13.9204
2369.24	13.7862
2307.72	14.1994
2894.69	26.08
2523.8	16.3236
2726.06	20.5822
2765.91	17.6016
2596.47	20.9263
2811.61	18.0892
2983.92	18.6143
2935.55	23.226
2691.4	33.1575
2825.94	11.9496
2789.11	22.6241
2888.63	48.8632
2930.67	11.8976
3005.51	16.9973
2761.94	16.046
2778.51	35.5842
3293.57	14.6342
2589.48	14.6182
2678.86	18.1997
2791.88	12.0093
2464.36	15.1153
2654.48	17.3082
2530.98	18.5486
2856.14	16.4958
2754.61	20.8318
2840.7	11.1404
2697.11	16.444
2867.94	13.4666
2781.72	14.4144
2972.09	19.0135
2954.73	16.4852
2588.68	31.1599
2695.07	17.049
2884.15	25.2993
2717.67	16.8605
2689.44	17.5511
2950.49	16.9332
2945.79	14.0612
3048.01	33.2485
2792.43	12.3558
2448.49	19.3728
2671.95	22.1605
2611.4	25.2961
2459.69	10.2342
2424.22	14.6584
2528.24	11.6097
3336	14.2872
3060.89	23.385
2815.8	9.39223
2766.93	24.6918
2510.19	17.2101
2936.03	12.041
3002.02	11.6535
2601.46	16.869
2708.97	20.015
2636.19	19.6096
2528.77	32.3912
2663	21.5024
2900.66	47.8482
2778.81	13.7268
2501.22	14.472
2452.78	10.9985
2517.42	51.6979
2706.9	14.9298
2585.1	9.96891
2836.51	12.0278
2833.26	21.0979
2873.47	10.4962
2972.49	10.1454
2757	27.9989
2719.21	16.0647
2695.67	29.5278
2527.9	24.4722
2692.07	10.6703
2737.81	24.8063
2643.76	12.2798
2713.12	15.5763
2738.53	20.8367
2849.75	14.5991
2499.2	9.07057
3115.45	16.3568
2905.29	38.4986
3073.81	18.6366
2821.95	15.3623
2617.61	13.5641
2758.95	15.497
2795.4	19.0992
2443.59	13.2749
2775.65	15.1478
2197.89	47.0861
2415.25	14.2706
2704.97	23.7554
2612.15	20.0933
2716.9	14.988
2985.75	16.6656
2658.76	16.8942
2636.37	10.0272
2623.7	15.2092
2965.92	13.6498
2689.82	10.8753
2700.06	12.6457
2512.09	28.8975
2652.72	17.9032
2607.53	19.2942
2949.73	26.3086
2756.85	13.7816
2429.46	38.5453
2576.46	9.13016
2550.87	18.1799
2403.77	23.6596
2697.01	11.3432
2412.87	21.7688
3173.83	17.8156
2744.66	16.1617
3353.45	18.4543
2856.18	12.283
2723.23	15.1143
2568.57	12.4039
3033.33	11.8236
2617.27	32.0666
2674.55	11.255
2490.48	9.7555
2519.69	15.6191
2838.82	32.9364
2946.14	15.5578
2847.76	23.6162
2568.63	18.0891
2816.51	15.6341
2400.13	20.6904
2957.5	16.0601
2816.64	23.0419
2656.98	20.5508
2714.94	31.7018
2642.44	12.9992
3031	12.0241
2651.2	12.7372
2985.47	21.0433
2505.01	15.2066
2673.01	20.9037
2690	9.5315
2622.93	35.3046
2615.91	19.7681
2672.73	15.8372
2802.35	20.8359
2767.39	15.6615
2518.57	13.8377
3026.72	31.3788
3104.69	10.0546
3275.5	13.4817
2914.23	21.4382
2838.97	16.0292
3024.13	12.909
2661.1	20.0652
2557.02	14.1199
2681.09	22.6346
2680.56	12.9953
2477.7	26.1055
2601.28	15.8536
2667.55	17.4914
2962.62	18.7925
2718.27	14.9437
2674.02	14.8362
2748.26	11.4852
2505.03	9.87894
2514.76	32.9419
2684.89	13.4252
2512.75	35.1256
2629.85	17.8291
2728.15	11.2892
2750.68	14.4478
2900.11	14.4184
2739.41	21.7314
2443.2	18.8672
2346.58	17.3125
2449.81	49.38
2542.61	12.7299
2394.7	23.9841
2635.43	22.3136
3030.48	11.8092
2594.92	75.8585
3300.88	19.7707
2596.43	14.0618
2694.65	17.789
2936.3	14.2724
2897.77	10.7711
2634.2	15.1426
2634.59	26.0568
2673.41	11.6825
2479.94	7.86795
2467.85	17.4868
2542.4	15.3897
2768.38	18.7333
2720.95	15.2885
2399.93	35.6042
2978.89	11.997
2651.92	10.0398
2536.14	20.8503
2412.13	10.8347
2678.59	15.9467
2753.38	8.74912
2676.04	21.9078
2617.91	10.753
2506.64	18.9227
2704.85	21.8765
2501.28	20.6792
2555.24	19.4601
2681.21	14.0009
2788.74	17.096
2718.81	14.6655
2761.5	17.783
2712.18	14.0609
2915.9	13.6108
2666.43	26.3706
3707.84	7.11496
3540	19.7632
2565	15.9386
2574.47	21.13
2716.04	16.4275
2331.83	19.6026
2705.93	13.651
2552.94	25.7731
2532.67	10.0759
2430.38	20.0023
2550.36	23.139
2702.66	19.9918
3242.12	9.16444
2565.11	12.0462
2510.05	24.1607
2718.16	15.3776
2737.65	13.4834
2462.93	13.4726
2559.92	14.2522
2422.02	13.5576
2784.33	21.5185
2530.03	21.0071
2526.76	11.1583
2951.78	12.4663
2398.62	21.348
2357.96	42.2865
2351.51	15.7382
2377.52	27.986
2484.47	20.1438
2395.79	39.4353
2330.64	27.3931
2990.14	17.379
2692.36	10.7603
3312.62	43.6204
2771.69	18.7111
2655.73	24.4184
2753.07	26.6735
2767.5	26.8626
2481.2	12.5394
2683.78	10.2795
2702.72	24.2828
2950.34	22.128
2818.62	27.1355
2694.75	11.5845
2933.01	18.8881
2756.64	79.6834
2506.61	29.4583
2710.2	18.6052
2681.74	24.7783
2715.85	9.81319
2623.94	13.4084
2677.63	8.90107
2554.16	26.4802
2467.86	9.71416
2482.85	13.3011
2488.54	9.35791
2528.81	20.5327
2741.23	34.7748
2656.88	9.23856
2896.2	18.9648
2870.36	15.9359
2430.52	15.8436
2573.27	18.6388
2698.4	16.2033
2777	16.8945
2705.35	12.8117
3654.3	10.6018
3931.28	13.5943
2633.79	19.7775
2635.34	45.6932
2713.77	29.2207
2598.92	29.3717
2496.15	21.0903
2396.1	14.0383
2646.24	10.8688
2453.53	29.2469
2514.5	14.6517
2673.13	18.4876
3159.83	13.0731
2417.59	20.4664
2484.75	11.4561
2560.98	13.7648
2590.41	16.3171
2611.39	8.86098
2280.52	9.66924
2416.08	24.2107
2432.94	17.6194
2280.42	23.7138
2885.95	16.2798
2595.06	12.9697
2533.78	10.8593
2343.05	11.8109
2161.17	20.0389
2277.09	20.2885
2319.96	18.0895
2485.88	13.3917
2303.61	14.5872
2999.7	10.7906
2979.17	30.413
4234.51	16.333
2846.29	22.89
2723.15	21.6763
2319.01	16.0572
2747.55	28.9262
2511.83	14.6888
2704.75	14.5502
2367.2	36.3161
2295.99	19.9902
2833.32	15.6056
2598.95	14.1975
2738.7	12.2555
2405.29	11.4863
2609.6	12.5932
2479.06	22.1271
2616.13	21.3044
2520.74	16.2489
2671.02	21.8511
2543.26	21.3346
2672.74	20.7006
2504.27	10.7597
2815.78	11.392
2826.99	12.285
2427.78	20.6449
2590.3	18.2333
2436.46	17.9155
2554.92	8.37756
2476.01	14.0443
2687.74	13.3918
2431.64	18.0805
2374.52	13.8699
2389.37	28.7791
2512.4	22.1233
3672.55	5.97919
4351.47	9.29139
2886.35	13.0035
2635.9	22.3798
2785.63	13.455
2469.97	12.6708
2324.45	31.043
2405.21	12.813
2286.8	13.1489
2470.21	35.8926
2349.72	20.0923
2353.44	14.8941
3640.24	11.3542
2455.52	12.7927
2073.03	12.5286
2297.51	17.9226
2497.49	12.6253
2588.01	6.91176
2190.78	11.1314
2347.38	12.6607
2437.15	17.5
2318.91	8.41491
2142.32	15.9688
2603.84	13.9697
2323.14	26.1723
2197.32	13.9224
2258.27	22.2763
2190.87	14.1562
2067.21	6.95401
2170.94	12.831
2301.76	12.4791
2973.98	17.5295
3318.37	28.0433
4388.02	7.39493
2946.34	20.2923
2846.47	32.465
2812.04	17.0609
2616.77	26.5591
2734.54	12.3396
2901.57	18.8174
2679.15	16.0319
2573.95	13.8557
2521.09	9.76512
2550.69	11.5905
2345.53	15.3163
2539.35	10.5478
2119.09	16.7307
2708.73	16.4464
2802.02	13.1753
2681.77	14.0689
2438.55	17.1402
2452.5	12.5684
2427.64	11.0685
2344.12	14.1529
2408.56	10.7942
2874.51	11.4514
2527.87	18.2219
2538.99	19.8925
2590.42	27.6473
2355.02	29.4017
2533.25	11.4756
2387.73	25.0866
2385.64	17.4238
2404.08	12.8768
2220.29	10.6755
2438.55	13.722
3194.96	11.2191
3245.08	7.51868
2457.56	20.4868
2364.09	17.9377
2793.6	10.6997
2303.51	10.7868
2378.92	17.0039
2022.27	13.3362
2275.47	83.5272
2281.04	15.7678
2278.88	10.4389
2475.8	12.8253
3055.56	8.92049
2356.69	9.59385
2444.41	22.2991
2226.7	21.6019
2252.61	18.8153
2362.16	27.4472
2313.2	16.6166
2289.54	13.5936
2289.1	14.0587
2223.74	18.5516
2458.74	11.8635
2423.44	16.4532
2301.39	20.0311
1945.35	16.5029
2417.26	12.8127
2206.7	11.5474
2524.29	11.9812
2429.75	16.7604
2203.06	24.7722
3271.63	9.69879
3729.31	6.82057
4365.04	5.32652
2888.07	24.4623
2514.15	13.1784
2552.23	43.0774
2596.63	22.225
2457.93	32.7016
2333.25	15.092
2354.72	28.9894
2770.41	17.1621
2775.48	10.7738
2524.69	25.6182
2462.9	13.3665
2303.06	26.0941
2266.94	21.5161
2342.03	19.6903
2347.13	16.3706
2173.34	34.2092
2194.42	25.3322
2374.84	14.9736
2336.08	14.3185
2251.25	10.3287
2401.28	16.5337
2747.51	18.986
2378.34	19.1083
2232.38	17.2182
2423.55	10.5612
2228.37	15.2241
2370.6	13.7367
2188.18	16.0136
2393.94	17.2178
2420.18	16.024
2171.24	22.0857
2568.09	14.7436
2519.15	12.5765
2756.81	8.36942
2207.8	11.2237
2311.72	22.8127
2402.36	23.1166
2515.07	11.0831
2204.94	13.4043
2169.9	10.6199
2396.85	15.3028
2085.6	22.3277
2338.66	13.3876
2286.79	12.3109
2697.16	13.3818
2612.81	8.65208
2193.84	20.4109
2404.89	13.1479
2316.39	20.6124
2284.5	43.2771
2189.44	25.3535
2305.62	11.4384
2241.95	13.7285
2420.32	12.9509
2464.55	13.5711
2570.28	26.3305
2329.27	9.73798
2192.04	27.5135
2124.68	8.28723
2262.4	24.7184
2068.87	16.095
2224.87	13.268
2194.88	17.002
3705.76	17.842
4366.86	6.63006
4544.29	8.04059
2888.64	12.8767
2488.03	11.5806
2442.3	19.6233
2528.05	38.1161
2382.91	12.867
2458.85	25.8838
2570.21	16.185
2137.25	8.40917
2587.37	17.0134
2373.92	24.6851
2461.19	14.9612
2423.1	23.6868
2407.43	10.2317
2315.06	20.1961
2226.82	14.5466
2548.25	14.3857
2175.06	14.4016
2381.07	19.2439
2497.51	13.4786
2254.82	22.0099
2436.29	12.7255
2268.66	19.4728
2430.49	32.702
2429.84	10.4824
2273.63	17.7754
2323.33	15.0825
2440.07	11.7642
2224.31	20.0541
2014.01	17.151
2292.63	25.5393
2207.02	14.7298
2331.65	17.4209
2240.16	9.22145
2243.15	13.9284
2293.23	15.2089
1934.01	11.5907
2436.21	29.3545
2185.78	12.624
2419.8	9.83952
2063.13	14.4891
2350.11	20.5887
2058.61	17.1467
2117.09	8.64575
2118.01	20.3607
2626.92	10.4812
2298.92	21.191
2230.33	14.3268
2393.26	23.8274
2317.09	12.7633
2373.58	18.8687
2205.24	15.8628
2048.5	15.3869
2340.59	17.1882
2213.95	14.5103
2292.64	13.5776
2409.03	46.9643
2232.13	10.3873
2113.54	12.4601
2257.14	17.8474
2311.82	16.7325
2265.89	15.5572
2051.81	8.70806
2064.59	13.5194
3788.65	10.6885
4223.46	10.3521
4999.4	8.95075
2491.85	34.4974
2425.28	23.4626
2477.48	20.1525
2390.72	13.6652
2426.78	13.074
2389.67	17.2986
2119.9	10.334
2291.6	10.1603
2378.14	20.8333
2359.15	20.9199
2488.48	25.1045
2136.69	28.8819
2361.35	25.1885
2281.06	9.40557
2211.29	23.2337
2587.31	11.0728
2560.82	14.3008
2226.63	11.9501
2421.67	17.8365
1954.34	16.1593
2166.03	14.8199
2215.69	10.9528
2232.04	10.9621
2281.23	26.5475
2111.12	28.5368
2496.29	11.1814
2393.8	11.7271
2397.58	12.873
2340.94	14.4883
2151.75	7.54192
2377.99	8.26921
2520.78	14.1577
2171.57	12.2609
2104.23	18.3913
2368.02	17.4473
2323.35	14.3656
2178.26	21.034
2208.35	14.4263
2218.21	22.0404
2193.55	14.6351
2084.41	12.6469
2091.33	23.9453
2217.75	21.7244
2346.01	13.4017
2321.19	13.1537
2191.01	24.2825
2436.63	25.054
2450.91	14.8478
2400.85	12.1037
2265.03	12.9176
2275.74	35.5405
2127.24	11.4399
2226.29	41.2138
2447.68	8.41523
2481.21	39.664
2411.55	22.77
2352.56	13.0986
2331.64	23.4695
2096.57	18.0814
2200.63	12.9445
2341.01	29.109
2247.67	18.3772
2281.82	26.6311
4043.93	7.85559
3954.98	5.14227
4852.88	6.18144
2326.08	36.5649
2133.85	12.6554
1933.45	50.0135
2218.99	17.981
2596.1	12.5841
2404.15	17.4932
2337.44	12.724
2443.3	26.0255
2447.1	14.7839
2242.54	17.0871
2265.95	16.3559
1932.44	12.1658
2327.16	8.37529
2066.09	16.5556
2264.56	26.5443
2321.99	27.2063
2356.01	44.1687
2250.82	12.2689
2129.53	20.3949
2290.19	22.3431
2493.5	27.5101
2299.53	8.58866
2173.8	24.0393
2392.18	20.1216
2106.34	13.1729
2107.5	10.2492
2255.18	12.3883
2272.09	14.7743
2243.31	12.7955
2411.17	13.9301
2163.14	11.5962
2211.55	18.4248
2097.35	30.9453
2391.31	11.3684
2344.87	15.9471
2104.09	82.1195
2276.59	26.3632
2153.13	12.304
2365.03	17.4325
2180.8	15.5771
2356.17	16.6223
1983.2	17.367
2257.46	31.1798
2488.15	12.6445
2245.61	24.4228
2335.05	21.0828
2287.55	19.608
2238.69	22.8338
2283.42	10.6229
2340.88	13.2333
2382.14	14.4065
2340.81	24.0454
2695.49	16.5695
2466.77	15.5229
2658.2	15.424
2458.32	34.4333
2518.73	29.5422
2152.98	21.5207
2313.02	12.6631
2638.21	19.446
2431.36	24.858
2375.69	20.1876
2436.26	19.8485
3237.18	9.37468
3205.74	9.09082
3917.17	6.02364
2395.79	17.444
2197.87	14.9091
2561.56	14.6801
2209.93	11.5269
2165.89	26.1457
2212.95	20.2531
2608.29	13.3153
2361.41	14.9527
2150.88	12.5543
2276.89	18.1458
2125.31	13.9203
2033.34	18.4199
2114.96	23.4696
2046.64	24.9925
2002.92	12.0017
2453.68	9.11697
2239.02	22.0369
2278.13	37.016
1914.77	19.7605
2305.69	10.5994
2330.06	13.5739
2072.81	15.4383
2204.72	15.4778
2088.17	10.4754
2203.53	11.0577
2432.52	22.8367
2384.42	28.0111
2236.06	15.8078
2287.07	20.2943
2301.97	17.0826
2367.57	28.0304
2517.16	25.9431
2455.58	14.5406
2208.59	11.5596
2539.77	22.7833
2155.25	16.2436
2431.49	18.1742
2411	19.2829
2353.68	15.944
2381.67	18.7909
2286.17	31.2751
2309.65	12.7972
2209.23	17.6741
2309.21	10.3228
2554.11	13.2376
2344.54	17.1131
2603.25	17.1666
2471.97	12.0144
2752.71	19.3255
2717.44	16.8837
2456.57	19.6328
2508.78	23.7283
2464.05	10.7525
2409.71	10.0573
2770.41	21.3468
2570.92	19.5245
2618.39	20.8158
2513.65	13.6569
2490.51	23.1299
2330.9	16.4237
2644.53	9.59356
2591.72	13.3642
2423.1	29.5107
2728.17	8.36024
2822.04	11.0757
3429.42	5.28863
2442.93	14.1595
2247.69	12.5504
2262.18	18.0084
2106.6	8.38656
2016.57	21.6849
2089.5	21.8285
2227.11	14.3741
2225.57	10.8991
2321.41	18.3585
2144.92	9.06759
2251.86	21.6212
2070.72	8.90279
2373.95	9.29661
2288.95	12.166
2041.84	22.5054
2057.72	15.7445
2285.16	12.6115
2296.36	8.89384
2199.03	33.8291
2429.21	13.2856
2220.96	14.5904
2223.74	13.1363
2098.42	11.4195
2234.12	10.9102
2206.27	20.0998
2465.15	18.5988
2249.8	10.747
2242.8	23.5319
2264.68	14.3844
2122.34	18.8051
[truncated: 890,585+ more rows]
