# Supplementary material for: High-resolution line-scan Brillouin microscopy for live imaging of mechanical properties during embryo development
Source: Nat Methods. 2023 Mar 30;20(5):755–60. doi: 10.1038/s41592-023-01822-1 (PMC10172129; doi:10.1038/s41592-023-01822-1)
Supplement: Supplementary file 18 — Source Data Extended Data Fig. 10. [file 41592_2023_1822_MOESM18_ESM.zip › SI fig10/SI fig 10a.xlsx]

## Sheet: O-LSBM
position (um)	precision (MHz)	std precision (MHz)
-64.4	55.5699	7.15179
-63.7	49.0569	7.48504
-63	46.4214	7.69947
-62.3	50.6002	6.68754
-61.6	48.9269	8.13908
-60.9	56.7435	8.53643
-60.2	55.8922	6.25006
-59.5	49.1885	9.15919
-58.8	48.6881	8.31332
-58.1	46.0157	5.35383
-57.4	44.2237	7.36373
-56.7	47.8396	6.88057
-56	48.7187	9.49678
-55.3	49.1009	8.68638
-54.6	48.4556	9.1074
-53.9	43.8142	7.50814
-53.2	45.9528	8.12531
-52.5	42.5115	7.53089
-51.8	48.4455	10.6194
-51.1	50.1401	7.77667
-50.4	48.2568	8.00707
-49.7	44.4856	7.99188
-49	44.0083	7.51362
-48.3	43.6932	9.42845
-47.6	40.6767	7.26095
-46.9	42.5131	5.80344
-46.2	39.5043	9.52659
-45.5	43.3935	5.97059
-44.8	41.6574	7.12389
-44.1	42.0242	8.32081
-43.4	37.3137	5.50047
-42.7	40.2692	7.15089
-42	40.0134	8.66559
-41.3	38.3448	6.2029
-40.6	37.84	7.20799
-39.9	38.3367	4.97664
-39.2	41.0698	7.91894
-38.5	40.0977	7.08689
-37.8	41.8392	7.27379
-37.1	40.968	7.6149
-36.4	38.0939	8.02721
-35.7	33.5025	6.20301
-35	34.4616	6.1133
-34.3	30.0028	5.68138
-33.6	29.8983	5.91981
-32.9	28.5509	4.83882
-32.2	26.144	4.23269
-31.5	26.7532	4.18559
-30.8	28.1353	4.37966
-30.1	26.9829	5.1991
-29.4	27.0474	5.31512
-28.7	26.0447	4.81559
-28	29.7454	5.68308
-27.3	29.7427	5.86052
-26.6	28.3227	5.51374
-25.9	31.3442	6.87357
-25.2	28.8347	4.27914
-24.5	28.8829	5.8374
-23.8	30.3204	5.30129
-23.1	30.2664	6.45104
-22.4	29.8502	4.50693
-21.7	27.8097	4.55088
-21	27.7758	3.45307
-20.3	28.6057	7.02065
-19.6	28.289	5.03289
-18.9	28.4326	4.76312
-18.2	28.0355	5.20609
-17.5	29.2154	5.29513
-16.8	30.2811	6.95999
-16.1	28.6332	6.04635
-15.4	26.6151	4.07309
-14.7	28.2936	5.10943
-14	28.7711	5.4282
-13.3	28.1286	4.61677
-12.6	29.1172	4.64324
-11.9	27.101	4.30379
-11.2	26.0304	3.89001
-10.5	28.1129	5.53778
-9.8	27.4086	4.75897
-9.1	25.8834	4.2685
-8.4	26.4987	4.72697
-7.7	24.1639	4.58916
-7	24.305	4.3445
-6.3	23.2562	3.00576
-5.6	22.9427	3.2544
-4.9	23.317	3.77404
-4.2	22.8539	3.71649
-3.5	21.8661	3.73117
-2.8	20.1366	3.14332
-2.1	21.2468	3.74124
-1.4	22.8228	4.30309
-0.7	22.7758	3.54135
0	23.6659	4.45377
0.7	23.3396	4.32117
1.4	23.6564	5.15071
2.1	27.1155	5.46514
2.8	26.9601	6.7789
3.5	25.5941	4.02031
4.2	24.42	3.06947
4.9	23.6796	3.6646
5.6	23.6372	3.5892
6.3	23.1856	4.39675
7	21.9296	3.61559
7.7	20.8429	2.61218
8.4	21.761	4.59515
9.1	21.576	3.70644
9.8	23.0161	3.72822
10.5	23.5241	3.11417
11.2	25.467	4.05285
11.9	24.3379	4.7461
12.6	23.1517	3.70691
13.3	25.1426	6.76122
14	22.6177	3.30199
14.7	23.7423	5.11673
15.4	24.726	4.06968
16.1	23.6226	3.31406
16.8	24.1203	4.1774
17.5	25.1395	3.29703
18.2	22.6466	3.9034
18.9	22.0321	3.71179
19.6	22.1182	4.22031
20.3	22.3566	3.66136
21	23.9856	3.59003
21.7	27.8121	5.00318
22.4	25.1079	3.88783
23.1	23.3194	3.84219
23.8	21.7901	3.10842
24.5	20.0704	3.56508
25.2	21.9881	3.35807
25.9	22.209	3.34079
26.6	23.7982	4.27354
27.3	23.696	4.91059
28	22.416	3.67991
28.7	21.343	4.06449
29.4	22.8514	4.4807
30.1	24.6493	4.0105
30.8	24.6488	3.61226
31.5	28.41	3.93255
32.2	24.1669	4.70973
32.9	21.4536	4.24028
33.6	24.2423	4.11025
34.3	27.8318	5.90945
35	26.8077	3.40683
35.7	27.4314	3.78468
36.4	27.2916	3.55932
37.1	28.7481	4.92758
37.8	27.4206	3.4868
38.5	27.4185	5.08005
39.2	28.3947	5.28067
39.9	30.8068	5.69467
40.6	30.668	4.79204
41.3	32.661	6.56831
42	30.0395	5.42415
42.7	29.107	5.57684
43.4	32.3162	4.67114
44.1	41.4426	7.44377
44.8	35.4501	6.15257
45.5	35.4658	4.72798
46.2	35.219	6.84921
46.9	36.2478	7.0259
47.6	33.5505	4.78442
48.3	35.6493	6.87776
49	38.9825	7.54377
49.7	37.6344	6.23432
50.4	39.1453	8.21254
51.1	35.6358	5.38593
51.8	38.8539	8.06164
52.5	41.959	9.24095
53.2	42.4336	8.32653
53.9	36.0622	4.26666
54.6	37.8318	7.28499
55.3	40.6414	8.12521
56	41.6445	6.3296
56.7	43.1664	8.60057
57.4	38.2723	6.50197
58.1	38.4913	6.80059
58.8	40.1385	6.42171
59.5	45.1573	7.06005
60.2	43.8617	7.3345
60.9	39.7071	8.32418
61.6	40.1055	3.84921
62.3	48.2004	9.60159
63	44.6175	7.36266
63.7	42.7772	5.50646
64.4	44.9484	7.60897

## Sheet: E-LSBM
position (um)	precision (MHz)	std precision (MHz)
-64.4	19.2873	3.32821
-63.7	18.2811	2.47044
-63	17.97	2.7907
-62.3	17.5294	3.28583
-61.6	18.0543	2.75856
-60.9	18.2924	2.94408
-60.2	17.6267	2.53354
-59.5	17.1366	2.88579
-58.8	16.3844	2.61397
-58.1	17.4953	2.45805
-57.4	15.7591	3.38126
-56.7	15.8876	2.48561
-56	15.763	2.56003
-55.3	14.8702	2.44757
-54.6	16.0853	2.60606
-53.9	16.5238	2.48434
-53.2	16.1135	2.63213
-52.5	16.1569	2.41609
-51.8	15.8328	1.89656
-51.1	14.4586	1.93548
-50.4	14.1114	2.39996
-49.7	13.643	2.49749
-49	13.767	2.27081
-48.3	12.7539	1.98743
-47.6	13.8787	2.15018
-46.9	13.9724	2.23067
-46.2	14.0706	2.85089
-45.5	14.0777	2.40636
-44.8	13.8609	1.83386
-44.1	13.8741	2.0209
-43.4	13.9415	2.16565
-42.7	13.8527	2.38224
-42	13.8889	2.5798
-41.3	13.6028	2.02113
-40.6	13.368	1.66413
-39.9	12.8271	2.17853
-39.2	12.0194	1.34242
-38.5	12.7385	1.73391
-37.8	12.2118	1.85031
-37.1	12.2201	1.82846
-36.4	11.519	1.8355
-35.7	12.2056	1.93467
-35	12.5668	1.91121
-34.3	12.5605	1.43177
-33.6	11.7597	1.62653
-32.9	12.003	1.75224
-32.2	12.4314	1.80459
-31.5	11.7655	1.74896
-30.8	11.168	1.73067
-30.1	11.628	1.76877
-29.4	11.9541	2.34305
-28.7	12.0551	1.87394
-28	11.5143	1.54938
-27.3	12.3465	1.33843
-26.6	11.4426	1.88395
-25.9	10.8607	2.14012
-25.2	11.235	1.18327
-24.5	11.2443	2.25374
-23.8	11.8568	1.69697
-23.1	11.606	2.13484
-22.4	11.2044	2.20992
-21.7	10.8805	1.64974
-21	11.0825	1.11196
-20.3	11.5394	1.67071
-19.6	10.4454	1.53967
-18.9	11.1944	1.92656
-18.2	11.0479	1.61444
-17.5	10.8165	1.86885
-16.8	11.2767	1.52979
-16.1	11.0648	1.99599
-15.4	10.8106	1.64734
-14.7	11.3156	1.85244
-14	10.9713	1.49642
-13.3	11.2819	1.77931
-12.6	10.8313	1.69177
-11.9	10.8854	1.76201
-11.2	10.7528	1.60538
-10.5	9.99609	1.63902
-9.8	10.1977	1.77462
-9.1	10.3955	1.50066
-8.4	9.97375	1.62149
-7.7	10.6548	1.83329
-7	10.0491	2.15944
-6.3	9.98044	1.46081
-5.6	9.74004	1.50441
-4.9	10.5129	1.84639
-4.2	10.0464	1.73505
-3.5	10.2146	1.85785
-2.8	10.844	1.7541
-2.1	9.70891	1.60751
-1.4	10.746	1.92468
-0.7	9.66079	1.79946
0	10.0953	1.61244
0.7	10.7904	1.96203
1.4	11.2471	1.7723
2.1	10.7167	1.79285
2.8	11.4699	1.86682
3.5	11.098	1.7577
4.2	11.5316	1.97667
4.9	11.3397	1.46943
5.6	11.1521	1.33835
6.3	10.7356	1.92353
7	10.5727	1.87852
7.7	10.0891	1.83038
8.4	10.7285	1.35449
9.1	10.2119	2.03553
9.8	10.3076	2.06791
10.5	9.70399	1.73883
11.2	10.0053	1.42534
11.9	10.9617	2.23025
12.6	10.9275	1.69132
13.3	11.7035	1.93882
14	12.0398	1.55794
14.7	11.3215	1.43098
15.4	11.1448	2.07766
16.1	10.725	1.63652
16.8	10.7828	2.12378
17.5	10.611	1.73371
18.2	10.783	1.9785
18.9	11.9135	1.75725
19.6	12.8027	2.17074
20.3	12.7752	1.91079
21	11.914	1.87695
21.7	11.4224	1.11647
22.4	11.712	2.05292
23.1	11.5701	2.23365
23.8	11.8583	1.97518
24.5	11.7554	1.72605
25.2	11.9826	2.38101
25.9	11.5593	1.93707
26.6	12.285	2.42379
27.3	12.126	2.35095
28	12.0448	1.45783
28.7	12.4488	1.61915
29.4	11.3423	2.17976
30.1	12.518	2.95392
30.8	11.7161	1.92998
31.5	12.2556	2.21467
32.2	12.614	2.31655
32.9	13.0049	2.38798
33.6	12.4004	1.79868
34.3	11.8222	1.81618
35	12.7515	1.56217
35.7	13.4577	1.62021
36.4	12.8362	1.77129
37.1	13.9492	2.34929
37.8	13.2123	2.10887
38.5	13.1165	2.96614
39.2	12.0604	2.01827
39.9	12.9648	2.19083
40.6	14.2513	2.15003
41.3	14.1278	2.00264
42	15.1552	2.56084
42.7	13.8365	2.30889
43.4	12.7084	1.82183
44.1	12.8797	1.4409
44.8	14.1856	1.85822
45.5	15.9461	2.45632
46.2	16.6288	3.15271
46.9	13.7071	2.4155
47.6	13.6706	2.39586
48.3	14.1947	2.55423
49	15.9211	2.76035
49.7	15.9434	2.06085
50.4	16.561	3.11595
51.1	15.2182	2.55622
51.8	15.0001	1.73493
52.5	15.477	2.44777
53.2	17.2791	3.20392
53.9	16.7299	1.74891
54.6	15.9728	2.85832
55.3	18.0411	5.29017
56	17.8442	5.06261
56.7	17.1823	3.54176
57.4	18.6009	3.28495
58.1	18.3113	2.95024
58.8	16.5594	2.65378
59.5	17.3453	3.18786
60.2	18.5935	4.08611
60.9	18.5428	3.32097
61.6	18.084	2.81889
62.3	19.1129	3.08966
63	20.223	3.45808
63.7	19.9111	3.46555
64.4	19.9697	3.44299
