# Supplementary material for: High-resolution line-scan Brillouin microscopy for live imaging of mechanical properties during embryo development
Source: Nat Methods. 2023 Mar 30;20(5):755–60. doi: 10.1038/s41592-023-01822-1 (PMC10172129; doi:10.1038/s41592-023-01822-1)
Supplement: Supplementary file 18 — Source Data Extended Data Fig. 10. [file 41592_2023_1822_MOESM18_ESM.zip › SI fig10/SI fig10c.xlsx]

## Sheet: Foglio1
amplitude (a.u.)	SNR
481.509	23.0141
486.557	12.3564
274.987	4.99386
449.522	6.30833
652.505	25.6292
232.917	3.7086
565.227	28.6769
448.87	9.07888
815.111	14.1388
636.527	10.5442
557.681	14.6805
423.666	10.7251
694.48	8.2652
683.758	9.03614
369.788	6.21865
722.705	10.0034
350.477	6.68302
544.883	6.85456
610.735	8.70462
550.41	6.93625
343.093	3.92671
241.772	3.73444
301.96	4.42448
645.12	11.4978
728.092	9.27207
815.255	7.64257
262.794	3.22005
677.657	16.5347
657.961	11.774
702.256	10.6515
607.397	9.73429
584.896	8.17517
657.017	27.6528
774.148	13.8897
822.413	17.7821
386.84	5.94722
490.969	4.1301
369.34	8.92035
613.798	11.0126
571.921	10.4461
370.952	12.8832
610.121	7.84871
473.253	15.3766
489.169	6.09845
734.264	12.4023
369.42	5.8338
375.988	4.09104
800.68	9.44829
493.594	8.27734
554.142	15.9555
649.229	8.28017
525.786	7.85575
519.335	6.64621
516.664	7.44316
536.325	6.30067
250.301	2.73437
588.046	16.6751
669.041	11.2698
444.034	5.99162
760.127	9.27722
820.767	13.8023
727.312	14.0134
306.119	5.03789
754.093	10.4579
245.727	2.87004
767.2	7.71911
582.274	9.52353
742.046	9.83645
408.701	8.13894
553.702	10.0807
547.6	7.76229
673.213	11.0862
649.59	14.2222
643.598	9.10976
561.241	10.1863
615.758	13.868
621.423	23.0496
624.152	7.43403
577.224	12.3526
837.511	12.3678
522.951	12.2415
700.676	14.0879
511.849	14.8194
312.667	6.91309
441.431	7.31837
951.645	13.1479
405.83	7.06216
519.395	23.0998
535.794	5.06088
457.144	8.11345
499.039	10.4852
608.539	10.056
589.413	15.7145
728.247	11.8333
839.782	20.6355
570.293	8.45104
760.273	11.6957
433.423	11.2594
651.122	11.21
975.798	16.0973
570.92	9.16424
633.246	12.1964
630.364	16.2858
575.104	15.1951
537.706	14.3287
517.594	4.94815
607.87	11.2277
540.006	11.0795
813.668	13.6126
541.466	12.5679
348.359	6.37511
844.015	15.7568
385.122	9.18816
647.163	6.92285
519.511	13.5983
709.493	7.9617
625.455	17.4457
561.909	11.3301
653.494	13.4716
611.516	9.90493
358.16	6.45912
690.403	10.9451
940.429	13.5881
745.048	11.1053
656.533	9.34463
1295.09	21.314
799.337	8.36949
383.707	10.2566
513.058	6.37421
342.36	6.78806
785.177	21.4243
594.272	9.78787
344.23	5.05257
693.063	7.87509
481.687	5.80217
352.751	4.60494
643.304	12.717
385.861	5.80234
599.936	10.4406
756.275	16.2104
852.42	23.9845
635.714	10.3293
519.291	9.18925
268.791	7.06961
543.17	5.1739
489.687	8.65147
688.947	17.7252
1736.97	22.8823
446.015	8.64907
828.041	7.04531
476.817	6.16637
388.551	11.6721
428.015	9.40088
697.401	6.89775
1018.89	18.2116
556.986	8.19988
801.469	11.2935
551.143	10.2696
574.956	7.5392
519.319	8.87794
498.479	12.121
506.219	5.33534
555.475	6.2646
411.401	17.3685
1551.86	27.3166
790.574	8.48226
647.134	13.0267
504.103	10.2984
770.027	12.4973
473.448	12.4561
541.842	11.5418
784.995	12.9502
689.912	8.5977
573.573	10.9336
714.818	10.9752
676.441	10.502
417.101	8.32105
700.652	8.26798
671.041	12.0828
434.193	12.8929
748.173	11.6235
531.271	7.22268
506.302	7.87266
209.266	2.89149
581.321	11.0407
744.273	14.0963
822.805	12.1738
626.265	11.103
654.164	16.6081
687.542	11.6833
464.445	11.7838
667.065	10.6455
554.83	12.3466
629.743	6.97884
810.615	15.9252
775.739	14.1995
784.398	9.59962
581.231	33.6904
512.464	10.6921
457.563	8.37823
422.952	9.84208
331.607	5.20474
704.765	20.4533
1157.77	18.1957
569.039	9.62063
1076.2	13.356
734.717	9.25462
405.377	9.80409
730.601	7.87643
267.838	5.2755
796.029	12.3279
570.856	8.50395
467.173	8.4487
654.113	8.27923
611.955	13.9504
911.608	15.1535
539.821	7.50219
697.189	21.9821
657.314	14.4088
640.282	8.40464
561.949	13.3369
997.851	16.006
349.716	7.09885
653.474	9.60322
373.879	7.11197
829.685	7.41952
469.177	8.69674
316.104	6.89243
624.195	11.1526
672.9	6.25367
742.476	8.72286
684.95	7.74689
622.627	9.83945
499.391	12.0858
622.159	9.79191
552.938	11.6238
628.345	12.5288
530.75	10.4106
638.569	9.96447
683.038	22.5852
757.823	7.56428
587.903	9.54458
835.729	10.057
1007.41	11.6086
583.976	9.21824
551.891	9.23258
710.741	7.45493
414.287	6.01264
805.866	10.4816
667.403	6.32038
759.064	16.8498
272.449	3.22631
547.747	17.2495
394.482	9.59336
628.364	13.9261
361.926	7.22328
713.031	6.69502
678.786	10.9828
474.197	9.7373
623.246	9.85214
547.369	8.56967
696.537	22.7239
486.111	8.27906
496.899	6.15839
684.391	13.3402
536.633	13.2744
553.296	17.0798
767.125	9.60477
500.295	5.00605
600.485	9.50988
686.921	6.90212
790.73	20.9343
446.856	6.91908
638.956	7.98504
514.052	4.45065
652.784	10.0642
564.446	11.6587
771.675	22.4392
546.401	12.7107
563.173	4.70567
884.874	23.4702
394.554	10.7552
825.201	17.1506
380.646	4.23036
777.542	17.2815
705.757	7.78441
438.438	10.7113
540.694	7.67889
587.216	8.92292
704.585	13.3041
481.508	9.83599
637.659	10.4092
539.88	6.43953
857.954	27.5008
331.6	7.69847
450.388	3.69845
599.307	11.7714
723.966	6.58377
536.788	5.69353
638.617	8.20883
866.075	16.9884
529.36	10.6288
199.636	3.31449
665.02	4.88487
353.084	15.0022
312.517	7.41226
667.141	10.147
825.767	14.1346
621.025	14.9897
487.83	9.65773
948.027	16.3268
558.418	16.5557
906.816	23.2692
712.114	20.2075
480.263	7.48204
556.728	5.9927
774.836	28.5946
750.422	13.4759
633.261	9.32399
974.984	9.47329
414.982	6.01397
617.176	6.6832
588.881	6.94196
874.075	10.438
596.07	10.2256
770.415	20.1642
501.661	9.22509
710.218	17.0404
529.304	5.82431
1003.2	17.617
635.661	11.7121
790.686	7.71997
542.071	12.2515
463.819	7.84741
520.068	7.38331
601.212	7.66935
777.023	10.0474
759.999	13.7313
804.526	13.299
503.589	5.43567
536.084	11.4345
585.085	12.0419
1065.17	14.2182
782.07	13.7097
698.43	14.2571
548.152	12.3267
561.675	4.23903
512.496	8.45595
763.901	8.54191
453.428	10.3097
500.329	9.3026
625.532	7.79991
647.685	16.7054
440.54	10.2804
584.506	7.29253
801.649	12.4113
244.691	12.6628
627.677	8.30571
877.014	13.2189
455.573	5.41764
643.542	11.4246
342.486	5.57311
732.96	9.53993
421.41	4.27491
1100.12	11.9572
759.345	16.5504
776.192	7.05153
356.223	2.76832
742.102	12.9852
499.285	9.00497
727.435	10.5197
506.619	7.085
661.178	12.8573
731.404	7.67406
635.395	6.324
625.029	10.1792
509.883	11.7041
741.026	11.4905
644.836	16.129
689.621	9.38658
509.971	10.0737
577.21	12.688
856.863	12.3016
778.083	7.13264
586.503	6.7355
552.638	17.0054
556.24	6.42369
562.211	8.52694
981.054	11.1437
535.876	6.04374
641.708	5.81733
859.524	11.518
671.489	9.02286
432.215	5.12627
565.683	10.2777
579.688	8.72504
722.792	9.17489
687.215	14.5283
479.971	7.22718
375.236	10.438
611.377	10.4294
494.335	18.9592
675.812	12.3791
600.749	7.72493
743.253	12.4966
807.536	17.1711
634.159	7.65008
653.156	13.4303
634.687	8.22779
670.223	10.9691
538.308	13.8386
721.831	16.9103
757.998	13.1574
766.466	17.8053
627.675	11.8792
514.604	5.22618
700.308	7.33814
569.047	11.9502
643.649	17.6284
642.001	10.2659
591.038	6.63946
648.995	10.7375
586.928	8.38018
388.927	5.3857
340.701	4.62015
620.709	11.1236
675.264	12.1906
523.138	10.6292
309.385	7.448
677.077	23.9345
730.272	9.74693
703.253	8.05572
458.665	8.23082
542.698	6.07179
764.229	9.36147
443.726	8.18339
521.678	5.81594
790.429	15.4912
666.463	10.994
721.096	9.95061
947.688	23.0959
648.628	13.049
827.15	10.0462
470.258	5.30112
535.602	6.97074
698.725	11.3372
670.872	7.3011
699.597	5.28297
443.943	16.0355
501.291	11.4352
523.781	11.9264
701.949	13.2426
924.487	8.61852
560.249	8.92884
619.274	8.04705
508.4	14.4615
751.253	8.30455
481.901	7.68366
703.448	6.12732
1056.21	18.7455
752.863	10.0947
817.396	7.40723
408.789	6.92114
398.265	5.47885
834.489	16.8953
578.682	14.1833
716.971	10.9267
620.66	7.22043
640.88	7.66428
402.703	6.73548
546.306	9.35266
562.826	12.796
637.81	11.5878
526.582	9.05658
523.583	5.2867
781.37	17.0154
585.291	13.2383
577.869	14.7329
717.171	26.0558
569.958	10.3599
695.111	16.0754
812.153	9.19403
730.733	9.47411
842.358	8.88272
657.034	12.6846
434.909	7.36708
899.924	11.9372
967.028	16.1782
701.244	9.70512
790.24	9.35524
263.06	1.80936
656.723	15.5522
789.775	34.4925
536.145	7.37781
597.719	8.83548
700.095	6.17654
600.221	12.3491
459.106	6.77654
960.255	16.8022
520.391	8.19316
719.824	7.55144
393.564	4.06287
549.641	6.46702
656.992	16.202
652.035	12.0795
529.258	12.9911
509.759	7.09447
747.758	11.2378
743.819	17.6662
310.527	11.9766
958.15	12.9476
797.146	7.75357
588.737	8.16209
921.833	7.82042
722.257	12.6049
485.186	9.25984
749.953	14.0343
611.008	13.8171
785.888	14.8156
610.383	11.7785
527.423	9.56276
985.079	14.506
313.196	3.75139
721.588	16.5086
729.668	12.1869
591.723	23.4586
790.564	5.73966
880.523	15.4559
569.706	6.58652
1016.6	8.42426
654.604	13.2435
1106.86	25.065
735.865	10.6732
751.405	15.4937
584.028	6.99267
440.355	7.05142
644.706	6.22401
570.19	10.3247
592.89	8.24615
733.137	7.75334
679.438	6.56892
593.808	18.7718
895.138	13.3033
860.322	12.3474
756.166	10.506
759.17	13.1882
616.79	10.0102
754.439	11.9817
875.721	12.1631
468.767	6.04663
640.302	11.7176
756.162	11.4729
627.325	9.29914
465.162	5.43697
709.357	6.33564
673.936	9.25766
489.384	4.9799
771.798	10.8328
709.067	16.2555
500.869	10.0429
807.947	21.4883
773.944	9.49465
895.522	8.21106
543.436	10.5728
790.534	7.62645
695.981	8.69203
632.807	6.31949
548.921	11.9016
664.142	8.26979
719.833	8.45455
752.606	11.6983
420.188	9.48365
621.221	6.97758
810.115	10.0654
873.887	12.7049
713.613	7.92691
836.487	10.2192
522.046	13.385
816.397	11.0865
936.754	11.3494
409.463	9.48706
671.752	9.62011
1126.27	19.8784
899.275	11.5857
673.509	7.15851
1679.43	17.2575
608.715	10.1762
809.319	26.0248
652.876	22.3761
832.611	7.75993
755.927	12.9238
381.703	4.99933
651.823	13.4935
781.704	16.6721
674.311	9.86077
624.137	11.8929
680.317	11.6408
958.374	9.16183
748.693	14.2843
552.635	7.26755
970.496	16.3772
678.565	9.46306
952.177	18.99
589.097	9.15122
697.752	17.3748
776.084	12.944
875.598	9.49515
361.693	6.89495
1005.54	19.361
364.49	3.79636
577.408	6.05005
874.026	13.9606
698.494	9.41048
570.988	8.12915
604.174	4.85653
498.099	4.94733
713.088	12.9174
719.906	17.397
741.091	5.46325
445.263	7.88666
577.349	5.45353
678.524	15.1628
414.675	5.44722
574.386	6.31137
418.087	5.10866
635.381	7.36317
912.156	18.4359
654.915	11.7062
609.703	6.42212
570.877	15.4712
599.013	9.57978
506.35	8.02471
243.002	6.57256
637.876	8.23548
801.749	16.6913
674.104	14.0946
582.683	13.9877
528.713	8.38659
958.727	15.0044
970.727	14.9691
784.157	10.2028
685.483	22.6782
205.222	3.27724
788.44	10.9303
829.072	12.1566
742.753	10.7377
758.179	15.5919
526.312	8.64519
942.238	9.0462
476.809	11.1437
954.684	18.8741
642.652	16.6039
460.457	7.47868
580.265	5.98809
901.105	12.172
680.694	5.85135
605.825	7.64456
536.363	5.04896
1327.88	20.5783
576.917	10.0581
752.452	9.97908
670.921	11.5474
441.475	9.20283
594.666	10.6816
548.061	8.53356
653.019	11.2694
398.968	3.36279
595.826	16.8429
847.256	8.31336
631.951	10.5334
566.922	9.7526
796.582	25.1992
667.975	5.23982
524.139	12.895
548.504	7.20026
842.724	11.696
557.704	8.51408
1063.36	36.7223
715.059	9.37828
541.071	11.5014
611.828	9.16467
551.235	23.6937
809.012	11.8191
506.835	7.77012
466.643	5.61637
509.64	6.40791
767.371	10.9978
570.693	7.39401
1157.4	14.0844
490.436	10.1631
521.099	6.66501
668.989	7.84858
351.52	7.68601
588.087	11.1689
1211.39	15.3048
541.575	5.74958
763.836	13.9305
930.065	19.3174
346.695	13.8769
545.229	6.63055
454.581	10.5245
482.779	9.28968
375.19	5.00208
980.53	16.6424
593.631	14.8475
748.927	10.768
465.029	15.9506
839.631	26.9651
412.197	7.86286
1042.4	10.8381
398.557	12.2299
586.774	8.70567
357.899	5.15973
1176.79	9.39557
669.097	6.72413
737.237	12.1224
419.191	7.43735
449.247	9.33883
795.336	14.2412
694.849	13.5334
500.92	6.71881
553.187	5.42116
1168.66	9.09071
625.024	12.2344
672.967	7.74483
754.97	9.69548
729.366	12.5213
496.861	5.35877
503.826	6.78834
487.813	5.69641
712.606	5.84932
652.145	18.4442
837.962	11.762
666.979	13.7661
647.04	9.9635
752.203	11.2917
682.8	7.14928
310.063	4.61003
724.666	11.4228
496.472	9.69034
516.962	7.22105
428.17	8.88894
1309.34	16.1177
213.084	3.77073
561.601	8.7691
523.407	13.3497
697.074	11.0978
499.138	12.0665
479.311	7.47787
1509.3	21.2882
666.744	12.5477
685.55	14.0309
447.561	15.3542
532.121	19.1004
372.389	7.78126
2199.91	20.9796
778.48	15.6674
615.121	13.0548
341.065	8.9634
631.839	8.84235
553.807	8.72728
504.253	9.44508
419.854	6.24872
644.391	12.2545
539.338	6.55999
488.76	7.08834
578.836	6.31284
702.19	12.8822
599.464	7.74532
768.804	10.5089
1439.88	26.7832
495.105	7.51567
576.971	10.5305
614.733	7.79014
712.534	16.2511
716.116	10.8188
451.609	8.6284
712.45	8.62127
534.323	7.5439
605.846	8.02066
670.498	12.0667
534.811	8.63723
712.374	9.21719
464.023	6.83745
433.709	10.3446
535.986	9.52941
725.418	13.1406
736.39	32.8025
776.594	14.4634
583.831	11.8717
375.095	4.70781
586.372	9.914
502.509	7.95097
885.975	14.5391
580.907	4.41825
881.916	16.7271
829.186	8.81977
732.011	6.62696
644.953	6.10331
676.341	6.89548
649.877	6.37886
454.21	9.76215
511.938	6.65836
833.143	11.1919
640.4	10.3067
625.902	11.4199
880.855	13.8127
675.507	11.9961
791.52	9.03496
838.443	12.4897
713.301	14.2491
486.398	13.2616
728.214	7.64907
878.346	16.5009
679.151	10.6876
551.688	11.6855
534.249	5.1287
548.531	9.73219
588.736	10.1392
556.063	5.78829
411.093	6.46381
1330.07	27.068
478.753	7.41828
494.71	6.21532
376.046	7.11091
713.868	19.8563
706.54	6.85781
403.135	4.24068
679.411	13.6748
1526.69	26.4987
690.861	10.0694
406.808	12.3968
433.163	5.39277
618.065	17.8826
501.219	16.7109
460.774	5.04695
776.234	7.56037
504.175	5.44587
464.859	6.85315
527.43	8.83846
639.134	14.2405
520.536	9.01634
628.555	7.49963
569.226	8.27044
351.639	5.40451
735.921	6.53669
375.702	4.85077
614.792	7.7105
677.319	5.68375
673.828	12.4403
771.687	23.4813
912.622	23.0823
862.351	9.90754
675.831	11.2732
492.901	5.86757
768.881	25.2088
702.644	14.7029
773.373	15.5625
851.367	9.70392
455.457	4.26154
676.242	16.3069
644.047	12.9678
600.551	5.20765
399.025	5.60073
512.251	11.9661
439.232	10.1851
510.695	6.54567
634.554	7.56094
626.428	5.92649
1007.04	17.2138
585.589	12.443
721.466	9.60767
847.454	14.4139
691.666	12.2313
552.855	8.30795
780.012	26.7793
353.098	6.43383
661.097	7.52427
705.893	9.72149
579.598	9.4963
571.995	8.04754
480.882	7.93235
985.698	13.6306
647.174	10.9622
609.855	7.4275
1183.86	16.2437
578.386	7.04668
601.113	10.9075
761.865	11.209
617.179	7.98192
417.564	6.22869
406.249	9.46735
645.378	6.15056
431.86	6.86009
641.048	7.93801
727.642	6.72551
634.996	10.5604
578.353	7.31107
596.651	7.56832
746.763	8.87089
787.324	13.3843
656.779	22.7458
330.352	6.08969
608.421	14.0697
327.181	6.81342
418.117	8.77778
855.873	15.4006
440.6	7.91463
794.371	12.8039
791.347	18.0346
749.919	14.9085
544.363	7.94777
702.541	12.7256
480.928	7.24363
876.119	19.7727
752.612	13.7303
550.296	11.3119
1185.41	25.8082
652.8	9.49913
518.428	5.50705
842.056	8.87151
540.231	8.3013
459.418	5.66911
617.064	20.6931
680.954	9.93747
660.814	8.8055
494.069	5.66644
687.958	15.0308
590.017	13.282
647.608	14.314
486.079	7.32043
778.032	6.81469
356.911	4.17919
578.446	8.97322
780.141	15.5076
448.711	5.18217
591.757	9.66809
524.986	5.63252
800.54	6.721
411.841	8.59674
305.345	5.27969
590.128	7.50928
792.12	11.1114
843.573	24.7587
659.564	15.7954
755.979	15.2927
595.55	6.93924
698.517	13.0366
674.804	12.2916
608.065	12.7949
370.229	3.83674
568.763	10.5084
613.113	5.99808
527.551	11.4258
501.534	9.28738
480.841	5.58625
677.954	12.0955
759.292	16.0907
490.985	8.81841
680.347	16.3437
588.237	10.27
369.36	3.02256
579.96	10.6392
778.945	24.7038
439.383	9.46595
606.903	7.47859
834.725	11.227
845.52	13.4768
704.972	7.5613
399.246	4.64437
421.713	8.33415
584.601	16.1749
352.933	5.01996
663.448	8.55485
852.397	12.7087
2462.37	34.5515
693.553	12.7599
744.302	16.5785
586.021	11.8195
703.248	6.68544
1035.72	18.2435
524.479	7.48175
544.162	10.4277
462.173	6.58983
713.669	10.3867
575.997	9.12331
582.113	7.1937
754.885	11.0533
568.815	6.14963
781.943	10.7389
450.281	3.8616
557.673	8.32619
253.846	3.48632
781.302	8.12986
514.543	12.9188
688.337	7.95575
737.903	10.7113
705.338	17.6716
582.186	9.51968
566.379	12.6117
716.84	13.669
509.197	11.6975
1211.56	19.3589
537.999	7.60371
521.282	11.3731
644.56	9.99167
652.115	9.84565
509.921	11.039
464.893	5.57406
503.349	7.29689
547.522	5.34047
624.759	9.44655
444.517	11.4474
671.454	11.5107
548.193	6.42652
466.575	5.82229
818.403	12.7516
768.855	14.853
668.884	14.8371
637.516	9.17848
307.327	4.37262
380.632	5.41445
799.268	13.5201
643.884	14.9506
487.066	6.58534
585.58	19.705
541.585	9.70574
706.741	13.0656
642.081	7.67577
453.587	10.5378
794.567	8.30888
640.617	10.2711
464.399	11.3186
431.785	4.65578
446.591	8.57818
453.849	5.05892
337.849	4.08078
397.366	5.69368
711.678	6.31664
658.468	10.2923
644.785	10.2575
696.858	19.8537
772.059	12.2233
577.504	12.4098
667.163	13.3625
399.842	8.3535
451.699	5.35896
520.223	7.74334
591.925	16.7653
753.047	10.0339
903.565	9.75897
441.912	8.76254
789.292	20.5304
1035.33	11.4771
748.919	10.2219
566.626	6.3435
719.574	17.4517
576.3	11.0143
659.361	8.50325
668.174	9.204
676.316	10.7261
590.797	16.3427
648.064	10.0002
826.816	8.96591
707.525	15.0498
676.947	19.8424
552.116	9.1245
575.935	7.53464
622.314	7.4189
723.441	12.1184
566.936	8.46524
331.476	6.58163
667.032	8.46922
774.837	21.3967
787.081	12.153
793.23	9.19363
500.321	6.26386
625.017	12.747
1040.91	9.22295
904.156	24.5667
569.297	6.47867
421.609	7.08929
758.73	7.97417
458.858	7.14332
768.085	10.9721
691.188	10.169
531.436	10.6249
714.865	12.6504
574.702	7.75527
884.984	12.1254
503.172	5.75706
733.173	23.6023
659.145	22.8108
717.063	8.71771
719.691	12.6634
642.967	10.6832
786.984	9.87116
625.885	11.0943
672.393	16.0917
476.916	9.79994
622.033	7.73548
482.467	6.86266
374.54	4.38793
677.386	18.4073
328.54	4.86982
783.53	9.31417
783.486	6.55254
1158.73	10.7825
575.871	8.75137
476.263	7.17914
1152.12	13.2951
752.065	7.7729
668.399	11.4903
598.53	8.26514
844.751	11.6609
912.961	15.2772
933.85	15.7189
295.965	4.60218
584.511	8.81192
682.03	7.11653
893.204	12.4974
540.517	14.4268
685.969	9.22736
510.475	8.17582
553.9	14.6355
645.007	6.80785
733.929	11.938
583.305	5.57751
519.57	12.8653
735.823	18.9543
401.591	5.91671
945.995	19.9898
697.399	17.9044
1428.67	28.2341
677.869	9.13288
768.063	11.587
635.733	4.61684
585.138	12.1989
945.229	10.2857
643.382	8.56354
622.683	8.24211
949.813	9.97483
987.058	14.6915
765.139	13.3409
593.299	8.61863
466.366	9.39148
522.7	9.42397
575.609	14.3028
690.961	6.76657
936.172	13.4471
889.064	10.0914
674.692	11.6822
697.213	12.4021
600.523	16.7935
874.511	12.0351
542.546	6.63531
747.411	15.6373
837.296	25.1823
687.855	12.8219
721.273	13.1892
499.738	6.23445
618.549	15.093
549.422	17.728
535.25	6.14821
789.484	15.6882
818.286	13.3916
602.877	15.6068
893.299	15.6604
865.538	13.2166
841.797	8.35798
599.833	6.55364
11.048	0.0855542
899.144	17.5555
610.57	11.0224
688.503	10.5346
904.652	10.9881
577.057	8.15314
558.152	9.51967
621.566	5.11788
787.039	11.3797
834.236	27.7543
492.953	13.5469
765.091	12.9601
749.146	6.36779
564.276	15.0688
934.205	22.8051
744.991	13.0712
871.868	14.3694
1029.24	19.6237
613.487	12.5037
820.292	7.89275
597.715	11.1523
635.834	4.96261
486.727	8.13784
644.815	8.37266
679.474	7.3874
603.172	10.9475
630.3	11.2436
937.604	11.3456
704.006	26.0396
924.136	14.5523
893.807	13.16
509.937	11.4535
791.301	27.3521
742.339	22.0192
968.249	19.4573
660.375	13.368
648.917	17.0734
646.163	11.4603
659.754	11.5579
782.84	11.6906
626.737	6.86311
559.359	8.1416
632.763	18.0007
745.823	17.9118
981.05	9.74814
536.111	16.3856
770.873	16.3472
919.852	10.3772
584.016	7.57952
667.907	12.756
1022.27	51.1613
821.028	15.0127
670.486	19.0912
521.207	5.2696
721.38	10.6201
964.833	9.81673
475.541	4.32827
997.625	17.6007
630.525	8.15803
594.137	8.33012
602.512	12.354
412.412	4.90772
714.816	12.7477
441.443	8.34669
764.99	25.117
731.769	6.88278
747.61	13.964
562.328	9.67432
469.647	4.35288
440.754	7.53111
744.461	11.604
799.654	9.73836
794.321	16.777
761.485	18.8093
640.829	6.47992
634.373	8.63986
659.835	5.3145
719.282	15.6734
633.984	8.17784
957.603	21.7579
796.178	13.4458
1505.31	18.0124
905.888	18.1913
563.147	7.71447
642.674	10.28
1184.22	11.9671
810.4	10.4253
686.036	8.60726
794.117	15.5081
808.726	18.702
778.07	13.5038
527.089	9.85948
823.526	9.16098
766.026	17.2885
512.136	7.12018
656.622	7.2035
437.932	13.1956
894.333	12.3237
663.587	13.3018
654.242	13.2093
1455.84	19.1708
545.146	9.48477
698.138	6.34185
700.763	10.6422
678.083	8.70598
748.347	20.1336
808.115	14.5034
950.347	12.0766
722.35	17.0026
522.08	6.96559
844.41	16.8869
848.477	15.5414
647.366	5.68835
768.306	9.8662
546.542	13.7299
503.546	10.5206
586.3	8.11411
466.746	13.8106
703.893	9.34813
1240.33	11.3474
613.441	11.4055
689.034	7.60096
692.84	11.1618
735.27	6.18897
852.78	17.7887
809.061	39.6257
583.419	9.08559
709.791	11.1965
843.679	8.58529
790.008	9.11685
625.223	7.45515
775.55	12.465
724.97	10.0211
427.795	4.88829
739.87	10.7772
681.563	14.2492
822.255	23.0143
556.813	3.82881
790.841	20.5667
687.09	10.7073
619.151	8.15742
724.715	12.6246
343.859	3.61088
602.569	17.8495
646.607	11.5103
856.868	15.3252
772.522	9.75088
561.279	16.0912
729.417	10.6992
476.305	9.74673
767.954	12.0175
804.852	17.0278
780.16	12.4983
489.322	4.68436
477.975	7.73187
561.883	13.4067
604.77	10.0749
544.374	11.5515
583.996	12.8617
793.547	16.5344
552.205	10.9268
493.877	8.23667
620.969	13.1855
780.77	8.18487
1540.51	21.1371
625.234	24.0658
518.975	8.78075
649.486	6.07727
533.9	5.52598
497.569	7.31514
629.682	11.5928
855.643	10.946
508.588	10.7428
776.691	10.0989
492.699	4.99317
676.426	7.50753
805.609	18.9008
750.604	14.2808
917.946	14.4768
786.765	7.81786
652.943	10.0705
673.412	10.5906
702.131	14.1894
541.315	8.70802
633.239	13.9719
502.664	5.4088
802.049	33.1516
599.481	13.9323
756.891	9.23917
441.063	6.71333
591.766	7.73465
730.751	24.7962
401.721	5.3114
796.1	11.1818
363.258	10.9271
604.371	7.24075
523.342	29.604
631.868	19.1417
558.949	11.8292
795.862	11.0971
597.126	8.58172
476.325	12.5235
441.441	8.66644
591.111	7.98946
659.894	7.97456
445.86	13.0859
694.14	7.50001
414.259	9.09655
821.351	34.8489
553.742	8.8142
510.425	6.21746
532.856	5.1527
997.472	9.26457
685.305	11.9437
541.302	4.74985
420.557	6.45007
650.025	8.43454
801.701	8.97287
620.928	28.571
743.464	9.69418
638.176	6.63981
439.146	12.4667
643.006	11.3977
522.925	9.14163
523.303	7.77238
475.929	8.89037
634.165	12.3502
589.214	17.4953
479.807	6.24551
779.112	14.9515
325.927	5.69042
879.021	13.2128
598.83	13.6757
496.177	6.23228
546.314	19.2348
463.491	4.88893
265.391	3.66339
795.093	9.53103
550.159	6.19817
570.05	5.93495
625.28	19.6274
740.106	13.6838
687.789	9.49198
521.861	7.41758
584.459	10.4032
694.064	9.60401
459.294	10.8649
871.393	11.9474
463.497	8.04282
495.554	7.96406
339.464	6.8936
576.687	8.37375
606.156	9.10899
472.908	6.75546
661.107	11.9461
603.882	7.89017
393.389	4.54032
703.37	11.4071
647.476	13.1034
1002.63	24.6067
842.697	10.293
673.212	9.83029
604.175	13.1714
718.661	16.9381
670.713	17.5462
1185.53	26.6617
605.404	6.54515
543.286	10.5442
707.45	20.4825
620.046	6.65678
543.431	8.43155
517.676	8.16232
1055.66	8.55653
653.526	6.49546
617.635	10.3522
997.125	18.4601
442.785	6.25928
629.572	10.4522
791.747	11.5741
394.09	6.19377
726.705	14.0336
943.016	10.0327
519.006	11.697
764.094	11.6721
586.085	7.7857
662.369	14.6352
405.973	5.44501
689.911	12.4931
679.664	14.3135
575.981	8.35967
687.458	6.4067
560.503	6.5807
685.229	12.162
590.788	10.4137
639.211	5.46826
664.236	8.24856
470.83	5.50066
612.033	16.2669
717.968	11.5566
920.737	7.85997
820.712	8.70337
685.709	13.7965
709.169	12.0948
441.523	11.5646
788.92	7.30408
536.596	9.17566
715.793	11.1502
484.359	8.2788
643.488	12.1937
617.108	8.2589
862.991	8.80496
1459.48	22.9512
800.981	12.307
954.081	22.3121
537.581	3.58115
428.629	5.42585
774.898	8.4677
2792.99	28.8993
704.078	17.0563
822.029	8.40343
580.781	13.626
818.55	9.24677
870.958	22.1902
310.755	4.81891
552.386	11.1418
555.035	7.04971
469.359	6.57769
723.354	16.0257
753.622	14.0719
671.709	11.9423
586.133	7.59995
954.907	13.9867
592.638	7.10834
349.157	7.02926
518.027	11.8542
724.63	9.97266
734.247	6.02239
531.884	11.5995
1162.95	10.5383
612.327	11.6563
690.039	17.8326
544.55	17.8099
814.298	5.46026
717.173	9.73429
958.526	12.7534
857.983	15.4135
736.472	12.5462
493.208	6.88965
600.694	5.48245
746.377	13.608
486.293	7.60667
677.1	11.3424
752.001	12.174
750.115	22.9632
668.325	9.6145
474.007	8.38911
942.349	15.1239
684.571	9.42104
947.276	7.32968
780.76	10.5327
866.258	14.7839
581.875	11.6878
681.35	13.2422
692.598	7.51755
643.272	10.7536
578.335	9.22912
601.867	6.74997
1027.83	12.19
451.005	9.56317
635.586	9.01079
716.667	16.9922
667.399	14.9573
601.95	24.3433
711.153	10.5057
734.926	12.6498
786.077	12.9301
520.98	6.44715
675.47	11.2067
877.807	12.6735
448.997	11.7335
825.464	10.0503
711.432	8.2936
571.911	5.67779
732.295	8.69636
698.767	15.4828
650.96	7.27312
663.292	10.0056
648.903	6.03674
708.224	7.58364
560.21	5.7519
791.621	13.1893
627.869	9.55327
872.433	21.918
752.279	9.22156
759.909	11.7298
637.513	7.01017
805.305	10.891
405.667	7.00425
584.012	7.59876
787.167	10.2812
557.797	18.2689
768.58	11.9418
690.191	18.6793
880.835	12.8068
408.128	9.33767
1513.22	14.0778
733.232	8.80019
816.132	10.2559
827.69	14.3343
966.688	8.51605
1330.03	19.0127
741.915	9.39604
429.697	4.4157
583.389	15.9247
664.886	7.63944
829.576	13.4981
474.864	12.7493
638.192	6.45133
678.577	6.88148
626.359	10.2006
718.474	18.164
503.881	5.94075
426.75	7.2947
858.882	9.01495
773.539	10.5878
688.477	23.4049
650.613	6.94448
366.361	7.77282
929.277	16.7708
787.636	12.9286
759.203	8.88988
834.78	8.82815
670.738	10.7885
432.441	4.85815
675.776	11.2641
796.262	11.0031
610.182	17.2425
737.016	7.26707
529.225	7.62177
778.178	11.2289
675.311	10.961
668.907	10.9449
388.411	8.61652
556.195	7.79795
858.664	12.8941
802.318	15.8669
713.664	11.685
585.498	9.18998
686.382	11.6353
530.221	7.28484
739.636	13.2251
797.293	16.8495
568.266	13.3301
716.235	13.398
546.508	9.73348
710.289	6.9631
741.327	9.27963
667.503	15.9259
579.552	5.92094
609.698	9.84426
658.743	9.69564
485.27	7.38891
510.314	15.8319
648.08	17.6781
867.067	9.22283
710.082	7.60002
428.265	9.69391
588.386	6.46185
810.198	6.03098
642.688	5.46096
547.162	8.3269
527.795	10.8085
665.614	9.59035
521.527	12.3404
561.484	6.9242
665.263	12.6372
645.773	6.42942
628.506	18.193
751.117	11.0306
679.278	14.3875
595.142	7.60275
693.674	11.8863
560.561	8.44011
592.597	7.11526
569.876	5.4108
414.922	6.03741
909.327	9.75425
569.784	11.8646
619.269	29.7059
754.003	9.02786
405.734	5.29109
660.849	12.7957
533.265	9.35713
1444.53	14.3093
785.556	11.5504
763.593	7.14905
701.432	17.5093
718.815	7.51328
378.615	6.86868
891.318	10.4597
766.539	37.9948
1029.16	11.6986
510.343	8.06715
720.917	12.5282
678.384	12.4456
705.203	19.5767
798.713	14.7818
725.407	9.9428
665.181	9.66616
805.726	6.89807
561.886	8.67016
816.068	12.6171
784.941	9.80087
496.618	7.99565
849.374	12.9832
835.946	17.4129
549.661	13.5488
527.671	6.79845
1095.65	12.6994
651.764	8.89096
453.191	11.2675
774.053	17.1895
845.995	18.8454
862.257	9.63745
679.806	5.37571
846.422	12.8689
582.447	8.55133
793.098	9.18393
422.326	8.10445
837.571	18.6017
654.376	8.82139
1043.29	16.407
468.081	11.5356
529.054	6.41718
733.179	11.3459
642.831	6.30624
734.787	13.679
623.974	11.4768
590.105	7.75116
1244.7	12.3122
496.288	11.0268
568.31	14.1374
577.299	8.49141
942.744	13.2636
849.942	14.7567
681.062	13.8826
731.922	13.184
687.224	9.31314
1076.83	8.39717
859.678	6.3668
879.2	9.6857
900.276	20.8006
779.522	9.61875
515.374	5.14416
516.404	8.5814
774.8	11.1328
662.489	11.3973
661.851	15.6422
846.057	8.64936
315.656	3.50806
783.632	13.5213
626.59	7.90698
941.604	11.7005
763.493	13.0543
687.489	14.4773
875.355	7.833
801.164	15.4753
640.311	9.19018
770.619	15.2356
491.268	17.4555
767.447	9.37692
897.481	11.3614
1000.04	11.161
816.342	7.7081
470.091	15.4046
500.433	8.68062
529.767	5.38695
417.205	7.59782
914.038	17.5816
708.296	18.1575
564.973	7.82989
568.115	7.9943
829.164	11.3414
827.307	9.63494
939.514	12.2919
599.427	9.18562
516.407	5.447
576.626	22.5
804.74	11.0549
808.622	9.65313
671.099	10.8862
909.008	20.1659
728.156	11.2046
741.916	7.36491
656.395	17.0234
963.723	16.4069
706.481	11.931
729.852	10.0076
611.749	8.1667
682.881	10.7849
694.395	11.2673
653.583	10.1729
508.234	9.64785
727.485	29.809
739.971	10.2461
642.147	8.64413
870.16	11.9243
601.597	7.76365
661.157	15.5243
791.278	12.5646
666.906	7.21939
649.133	8.78963
666.185	15.3464
752.347	11.6485
289.528	6.45348
466.607	16.0317
798.445	7.95762
521.901	9.89239
654.368	15.7424
832.91	14.6828
846.3	21.4376
752.548	9.61356
896.43	7.65363
517.374	12.3773
752.549	8.24688
923.568	24.7221
656.657	11.142
791.178	14.0043
455.645	5.17292
629.88	14.886
605.246	8.2086
802.439	13.5945
715.77	6.62543
703.39	9.95601
784.177	7.49259
900.944	10.3415
376.299	5.25855
690.416	10.5352
734.29	15.982
542.964	4.78177
939.722	25.3402
512.912	6.78242
545.776	19.823
793.058	12.8844
764.039	11.6811
467.529	6.81397
883.779	12.6272
551.951	6.3771
713.742	7.30272
791.768	13.3878
1029.33	14.5701
522.536	6.91602
688.812	13.7231
905.507	10.0707
806.72	15.2257
737.671	12.2627
684.892	7.32645
1179.29	26.0038
1131.92	27.7037
938.789	14.3998
793.063	9.33401
660.587	10.6243
499.003	10.634
1043.8	9.70612
866.588	21.818
802.435	10.9038
445.221	13.5091
771.992	9.72699
878.627	27.1713
1218.32	17.5635
685.807	6.31493
842.643	12.0069
615.923	15.801
696.872	7.52882
718.557	18.192
557.73	5.24546
817.301	8.83143
411.294	13.3084
891.643	10.8249
598.763	8.94058
729.511	9.87186
739.802	11.0661
700.164	17.0367
555.416	9.74403
807.519	9.2683
604.404	4.18876
634.123	12.1365
786.53	12.1454
773.05	8.44597
614.146	10.2934
902.976	16.9109
1068.45	20.1549
873.84	16.4275
636.992	7.9457
1066.89	12.4481
996.281	12.0266
546.884	10.4098
717.224	9.97399
572.175	14.682
404.845	10.1881
442.357	6.34029
899.672	12.1371
679.926	7.79046
728.876	9.28454
882.438	12.4921
547.483	10.9914
607.765	19.225
695.923	9.3748
649.2	10.9474
918.638	9.42156
671.415	5.61057
816.224	7.18402
393.973	6.78556
606.546	10.1994
845.591	14.2559
1217.79	24.652
837.837	11.9219
599.836	8.88759
799.832	14.1637
581.559	4.84903
593.842	6.65724
915.692	10.6474
533.64	7.41501
1572.78	19.3586
913.568	18.5252
638.777	15.6008
738.663	11.5556
471.81	10.7047
522.981	7.02655
871.298	11.6059
630.71	6.95777
335.294	5.35659
967.91	12.9274
835.112	9.07337
677.559	9.03828
692.462	9.43292
721.602	14.8535
537.677	4.80264
834.815	16.2127
602.881	12.1956
878.721	26.655
720.917	18.9123
763.306	7.4027
869.643	13.3642
735.812	11.1332
930.235	18.6524
905.761	8.8394
905.087	13.8255
625.177	13.2264
625.726	8.97972
887.107	17.1718
673.357	10.4722
756.863	8.76758
931.741	8.42405
560.905	7.53952
512.639	7.85627
726.18	11.761
567.128	9.0977
834.387	14.5216
736.044	9.21351
541.498	11.9154
835.947	11.1414
797.911	21.4909
174.194	2.40932
869.343	15.7608
825.985	9.89734
525.896	8.60609
653.419	6.09346
636.262	6.05909
458.846	13.9542
670.213	12.4586
832.064	10.6651
673.123	5.0738
1072	18.3683
591.878	6.11918
699.454	13.2348
707.211	10.825
751.037	19.8422
726.448	14.8206
864.653	7.16344
642.305	6.30627
549.237	10.3425
573.946	13.0063
685.741	7.59993
631.996	13.5429
867.377	11.107
620.726	7.04883
755.171	17.7397
872.806	11.1723
676.157	11.4817
590.415	16.55
751.134	29.0341
848.608	17.091
714.414	9.00404
729.433	8.81226
493.537	7.04292
657.92	12.8932
717.672	14.4769
508.332	5.63809
1067.92	16.7633
1369.82	13.2547
762.36	12.3203
603.97	6.75319
496.434	9.67455
763.177	12.7976
710.699	7.09362
538.952	7.65323
595.826	10.8259
1227.08	20.5766
609.944	6.25534
617.984	5.11522
842.689	11.0055
747.959	16.3077
863.41	7.44089
567.109	7.04888
662.472	10.2133
641.613	7.82267
337.938	16.0887
658.717	11.6661
491.868	5.65301
501.202	6.29986
982.73	21.8633
539.343	6.72248
474.883	4.23653
437.531	6.23621
519.55	10.4592
632.132	12.2245
671.358	8.39658
[truncated: 160,527 more rows]
